# Supplementary material for: Comprehensive investigation of alternative splicing and development of a prognostic risk score for prostate cancer based on six-gene signatures
Source: J Cancer. 2019 Sep 7;10(22):5585–96. doi: 10.7150/jca.31725 (PMC6775697; doi:10.7150/jca.31725)
Supplement: Supplementary file 2 — Supplementary tables. [file jcav10p5585s2.xlsx]

## Sheet: Supplementary Table 1
LUC7L3_FOR	GATGAGTTAATGGGCCGGGA
LUC7L3_REV	TCACACGGACCAAGATCAGAA
SUGP2_FOR	CAGAGAGCAAGGACAGCCTC
SUGP2_REV	CCCTGACCATTCCATGTGCT
SF3B1_FOR	TAGGATCAGGGGTTTTCCCTC
SF3B1_REV	TGATGGAGACAAAGGCACGAA
CST3_FOR	CACTTCCCAGCATCATTCCCT
CST3_REV	TTCTCATAGCCCCGGTGTG
UBAP2_FOR	CAGTGCTGTCCACACATACAAC
UBAP2_REV	CATGAATGGACATGGTGGTGG
ARHGEF39_FOR	CCAGCTGTTCTTGGTAGCG
ARHGEF39_REV	CGAGCGGTTGGGATTTGA

## Sheet: Supplementary Table 2
Barcode	Age	Recurrence	days_to_death	days_to_first_biochemical_recurrence	days_to_last_followup	gender	histological_type	clinical_M	pathologic_N	pathologic_T	tumor_tissue_site	vital_status
TCGA-EJ-7784	63	NO	167	167	167	MALE	Prostate Adenocarcinoma Acinar Type	M0	N0	T2c	Prostate	Alive
TCGA-H9-A6BX	60	NO	570	570	570	MALE	Prostate Adenocarcinoma Acinar Type	Not Available	Not Available	T2c	Prostate	Alive
TCGA-CH-5788	69	YES	821	786	821	MALE	Prostate Adenocarcinoma Acinar Type	M0	N1	T3b	Prostate	Alive
TCGA-H9-A6BY	63	Not Available	112	112	112	MALE	Prostate Adenocarcinoma Acinar Type	Not Available	N0	T3a	Prostate	Alive
TCGA-HC-A8D0	61	NO	110	110	110	MALE	Prostate Adenocarcinoma Acinar Type	M0	N0	T2a	Prostate	Alive
TCGA-TP-A8TT	64	NO	362	362	362	MALE	Prostate Adenocarcinoma Acinar Type	M0	N0	T3a	Prostate	Alive
TCGA-EJ-5526	56	NO	567	567	567	MALE	Prostate Adenocarcinoma Acinar Type	M0	N1	T3a	Prostate	Alive
TCGA-EJ-7786	62	NO	79	79	79	MALE	Prostate Adenocarcinoma Acinar Type	M0	N0	T2c	Prostate	Alive
TCGA-HC-A4ZV	56	Not Available	23	23	23	MALE	Prostate Adenocarcinoma Acinar Type	Not Available	N0	T3b	Prostate	Alive
TCGA-KK-A7AV	58	NO	822	822	822	MALE	Prostate Adenocarcinoma Acinar Type	M0	N0	T2c	Prostate	Alive
TCGA-V1-A9OA	61	NO	636	636	636	MALE	Prostate Adenocarcinoma Acinar Type	M0	N1	T3b	Prostate	Alive
TCGA-EJ-5498	56	NO	537	537	537	MALE	Prostate Adenocarcinoma Acinar Type	Not Available	N0	T2c	Prostate	Alive
TCGA-VP-A875	67	NO	805	805	805	MALE	Prostate Adenocarcinoma Acinar Type	M0	N0	T3a	Prostate	Alive
TCGA-KK-A8IA	69	NO	1439	1439	1439	MALE	Prostate Adenocarcinoma Acinar Type	M0	N1	T3b	Prostate	Alive
TCGA-KK-A8II	61	YES	3467	626	Not Available	MALE	Prostate Adenocarcinoma, Other Subtype	M0	N0	T3a	Prostate	Dead
TCGA-KC-A7FD	62	NO	270	270	270	MALE	Prostate Adenocarcinoma Acinar Type	M0	N0	T3a	Prostate	Alive
TCGA-HC-7752	61	Not Available	98	98	98	MALE	Prostate Adenocarcinoma Acinar Type	M0	N0	T2c	Prostate	Alive
TCGA-YL-A8SJ	60	YES	1395	752	1395	MALE	Prostate Adenocarcinoma Acinar Type	M0	N0	T3b	Prostate	Alive
TCGA-HC-7821	54	NO	56	56	56	MALE	Prostate Adenocarcinoma Acinar Type	M0	N1	T3b	Prostate	Alive
TCGA-J4-A6M7	53	NO	279	279	279	MALE	Prostate Adenocarcinoma Acinar Type	M0	Not Available	T2c	Prostate	Alive
TCGA-HC-A8CY	63	Not Available	290	290	290	MALE	Prostate Adenocarcinoma Acinar Type	M0	N1	T3a	Prostate	Alive
TCGA-V1-A9OL	65	NO	589	131	589	MALE	Prostate Adenocarcinoma Acinar Type	M0	N0	T3b	Prostate	Alive
TCGA-EJ-A65G	57	NO	278	278	278	MALE	Prostate Adenocarcinoma Acinar Type	M0	N0	T2c	Prostate	Alive
TCGA-KC-A4BR	75	NO	1349	1022	1349	MALE	Prostate Adenocarcinoma Acinar Type	M0	N1	T3b	Prostate	Alive
TCGA-4L-AA1F	64	NO	350	350	350	MALE	Prostate Adenocarcinoma Acinar Type	M1a	N0	T3b	Prostate	Alive
TCGA-V1-A8MM	60	YES	1019	990	1019	MALE	Prostate Adenocarcinoma Acinar Type	M0	N0	T3a	Prostate	Alive
TCGA-ZG-A9L5	58	NO	854	854	854	MALE	Prostate Adenocarcinoma Acinar Type	M0	N1	T4	Prostate	Alive
TCGA-HC-7819	53	Not Available	1	1	1	MALE	Prostate Adenocarcinoma Acinar Type	M0	N0	T2c	Prostate	Alive
TCGA-QU-A6IP	66	NO	2620	2620	2620	MALE	Prostate Adenocarcinoma Acinar Type	M0	N0	T2a	Prostate	Alive
TCGA-V1-A8WW	59	NO	709	105	709	MALE	Prostate Adenocarcinoma Acinar Type	M0	N1	T3b	Prostate	Alive
TCGA-EJ-A8FU	64	Not Available	82	82	82	MALE	Prostate Adenocarcinoma Acinar Type	M0	N0	T3a	Prostate	Alive
TCGA-XJ-A83F	67	NO	762	762	762	MALE	Prostate Adenocarcinoma Acinar Type	Not Available	N0	T3a	Prostate	Alive
TCGA-G9-6494	66	Not Available	1442	1442	1442	MALE	Prostate Adenocarcinoma Acinar Type	M0	N0	T4	Prostate	Alive
TCGA-FC-7708	52	NO	32	32	32	MALE	Prostate Adenocarcinoma Acinar Type	M0	N0	T3a	Prostate	Alive
TCGA-CH-5752	66	NO	943	943	943	MALE	Prostate Adenocarcinoma Acinar Type	M0	N0	T3a	Prostate	Alive
TCGA-CH-5792	57	NO	91	91	91	MALE	Prostate Adenocarcinoma Acinar Type	M0	N0	T3a	Prostate	Alive
TCGA-V1-A8WS	56	NO	474	474	474	MALE	Prostate Adenocarcinoma Acinar Type	M0	Not Available	T3b	Prostate	Alive
TCGA-EJ-7314	62	NO	295	295	295	MALE	Prostate Adenocarcinoma Acinar Type	M0	N0	T3b	Prostate	Alive
TCGA-V1-A9O7	60	YES	2425	921	2425	MALE	Prostate Adenocarcinoma Acinar Type	M0	N0	T3a	Prostate	Alive
TCGA-ZG-A9L1	66	NO	1147	1147	1147	MALE	Prostate Adenocarcinoma Acinar Type	M0	N1	T3b	Prostate	Alive
TCGA-HC-A632	68	NO	61	61	61	MALE	Prostate Adenocarcinoma Acinar Type	M0	N0	T3a	Prostate	Alive
TCGA-YL-A8SP	58	NO	2170	2170	2170	MALE	Prostate Adenocarcinoma Acinar Type	M0	Not Available	T3b	Prostate	Alive
TCGA-HC-7231	66	Not Available	72	72	72	MALE	Prostate Adenocarcinoma Acinar Type	M0	Not Available	T2c	Prostate	Alive
TCGA-XK-AAJT	75	NO	1126	1126	1126	MALE	Prostate Adenocarcinoma Acinar Type	M0	N0	T3a	Prostate	Alive
TCGA-EJ-7317	71	NO	285	285	285	MALE	Prostate Adenocarcinoma Acinar Type	M0	N0	T2c	Prostate	Alive
TCGA-HC-8213	48	Not Available	1	1	1	MALE	Prostate Adenocarcinoma Acinar Type	Not Available	Not Available	T2c	Prostate	Alive
TCGA-KK-A8IJ	59	NO	1559	1559	1559	MALE	Prostate Adenocarcinoma Acinar Type	M0	N1	T3b	Prostate	Alive
TCGA-FC-A8O0	68	NO	54	54	54	MALE	Prostate Adenocarcinoma Acinar Type	M0	N0	T3a	Prostate	Alive
TCGA-KK-A7AP	55	Not Available	196	196	196	MALE	Prostate Adenocarcinoma Acinar Type	M0	N1	T3b	Prostate	Alive
TCGA-EJ-8469	46	YES	1946	1925	1946	MALE	Prostate Adenocarcinoma Acinar Type	M0	N0	T3a	Prostate	Alive
TCGA-EJ-A65J	62	NO	91	91	91	MALE	Prostate Adenocarcinoma Acinar Type	M0	N0	T3a	Prostate	Alive
TCGA-V1-A8ML	63	NO	448	448	448	MALE	Prostate Adenocarcinoma Acinar Type	M0	N0	T2c	Prostate	Alive
TCGA-XJ-A9DQ	48	NO	91	91	91	MALE	Prostate Adenocarcinoma Acinar Type	M0	Not Available	T2a	Prostate	Alive
TCGA-ZG-A9NI	73	NO	132	132	132	MALE	Prostate Adenocarcinoma Acinar Type	M0	N0	T3b	Prostate	Alive
TCGA-HC-7081	62	Not Available	72	72	72	MALE	Prostate Adenocarcinoma Acinar Type	Not Available	Not Available	T3b	Prostate	Alive
TCGA-KK-A6E7	46	NO	2040	2040	2040	MALE	Prostate Adenocarcinoma Acinar Type	M0	N1	T3a	Prostate	Alive
TCGA-KK-A7B4	64	YES	637	637	637	MALE	Prostate Adenocarcinoma Acinar Type	M0	N1	T3b	Prostate	Alive
TCGA-CH-5744	64	NO	60	60	60	MALE	Prostate Adenocarcinoma Acinar Type	M0	N0	T2c	Prostate	Alive
TCGA-G9-6384	53	NO	390	390	390	MALE	Prostate Adenocarcinoma Acinar Type	M0	N0	T3a	Prostate	Alive
TCGA-VN-A88N	62	NO	176	176	176	MALE	Prostate Adenocarcinoma Acinar Type	M0	N0	T2c	Prostate	Alive
TCGA-YL-A9WL	59	YES	740	740	740	MALE	Prostate Adenocarcinoma Acinar Type	M0	N0	T3a	Prostate	Alive
TCGA-HC-A76X	62	NO	150	150	150	MALE	Prostate Adenocarcinoma Acinar Type	M0	N0	T2c	Prostate	Alive
TCGA-KK-A6E3	56	NO	2056	2056	2056	MALE	Prostate Adenocarcinoma Acinar Type	M0	N0	T2c	Prostate	Alive
TCGA-CH-5746	57	NO	731	731	731	MALE	Prostate Adenocarcinoma Acinar Type	M0	N0	T2c	Prostate	Alive
TCGA-HC-A6AP	61	Not Available	71	71	71	MALE	Prostate Adenocarcinoma Acinar Type	M0	Not Available	T2c	Prostate	Alive
TCGA-KK-A7AQ	62	NO	1386	1217	1386	MALE	Prostate Adenocarcinoma Acinar Type	M0	N0	T2c	Prostate	Alive
TCGA-HC-A6AO	52	Not Available	167	167	167	MALE	Prostate Adenocarcinoma Acinar Type	M0	Not Available	T2c	Prostate	Alive
TCGA-KK-A7AY	60	NO	1572	1124	1572	MALE	Prostate Adenocarcinoma Acinar Type	M0	N0	T2c	Prostate	Alive
TCGA-HC-8258	56	NO	66	66	66	MALE	Prostate Adenocarcinoma Acinar Type	Not Available	N0	T2c	Prostate	Alive
TCGA-VN-A88M	55	Not Available	183	183	183	MALE	Prostate Adenocarcinoma Acinar Type	M0	N0	T2c	Prostate	Alive
TCGA-YL-A9WJ	47	YES	1855	76	Not Available	MALE	Prostate Adenocarcinoma Acinar Type	M0	N1	T3b	Prostate	Dead
TCGA-KK-A8IF	57	YES	804	648	804	MALE	Prostate Adenocarcinoma Acinar Type	M0	N0	T3a	Prostate	Alive
TCGA-CH-5766	55	NO	31	31	31	MALE	Prostate Adenocarcinoma Acinar Type	M0	N1	T3a	Prostate	Alive
TCGA-G9-6354	55	NO	1501	1501	1501	MALE	Prostate Adenocarcinoma Acinar Type	M0	Not Available	T2b	Prostate	Alive
TCGA-EJ-7785	54	NO	259	259	259	MALE	Prostate Adenocarcinoma Acinar Type	M0	N0	T3a	Prostate	Alive
TCGA-KK-A8IB	65	Not Available	83	83	83	MALE	Prostate Adenocarcinoma Acinar Type	M0	N0	T3a	Prostate	Alive
TCGA-EJ-A65B	55	NO	536	536	536	MALE	Prostate Adenocarcinoma, Other Subtype	M0	N0	T3b	Prostate	Alive
TCGA-EJ-A65E	67	NO	417	417	417	MALE	Prostate Adenocarcinoma, Other Subtype	M0	N0	T3b	Prostate	Alive
TCGA-EJ-5499	61	NO	533	533	533	MALE	Prostate Adenocarcinoma Acinar Type	M0	N0	T3a	Prostate	Alive
TCGA-EJ-7794	67	NO	285	285	285	MALE	Prostate Adenocarcinoma Acinar Type	M0	N0	T2c	Prostate	Alive
TCGA-HC-7077	64	Not Available	77	77	77	MALE	Prostate Adenocarcinoma Acinar Type	M0	Not Available	T3a	Prostate	Alive
TCGA-CH-5771	63	NO	396	396	396	MALE	Prostate Adenocarcinoma Acinar Type	M0	N0	T2c	Prostate	Alive
TCGA-J4-A67S	63	NO	523	523	523	MALE	Prostate Adenocarcinoma Acinar Type	M0	N0	T3a	Prostate	Alive
TCGA-V1-A8X3	51	NO	202	202	202	MALE	Prostate Adenocarcinoma Acinar Type	M0	N0	T2c	Prostate	Alive
TCGA-XJ-A9DX	51	NO	790	790	790	MALE	Prostate Adenocarcinoma Acinar Type	M1c	N1	T3b	Prostate	Alive
TCGA-ZG-A9M4	65	NO	223	223	223	MALE	Prostate Adenocarcinoma Acinar Type	M0	N1	T3b	Prostate	Alive
TCGA-CH-5737	73	NO	91	91	91	MALE	Prostate Adenocarcinoma Acinar Type	M0	N0	T2c	Prostate	Alive
TCGA-KK-A8IG	55	NO	2211	2211	2211	MALE	Prostate Adenocarcinoma Acinar Type	M0	N0	T3a	Prostate	Alive
TCGA-J4-A67O	59	NO	491	491	491	MALE	Prostate Adenocarcinoma Acinar Type	M0	N0	T2c	Prostate	Alive
TCGA-G9-6365	71	NO	804	804	804	MALE	Prostate Adenocarcinoma Acinar Type	Not Available	N0	T4	Prostate	Alive
TCGA-KK-A6E8	68	NO	1770	1770	1770	MALE	Prostate Adenocarcinoma Acinar Type	M0	N0	T2c	Prostate	Alive
TCGA-YL-A9WH	67	NO	427	427	427	MALE	Prostate Adenocarcinoma Acinar Type	M0	N1	T3b	Prostate	Alive
TCGA-EJ-7123	59	NO	1491	1491	1491	MALE	Prostate Adenocarcinoma Acinar Type	M0	N0	T2c	Prostate	Alive
TCGA-EJ-5525	67	YES	790	338	790	MALE	Prostate Adenocarcinoma Acinar Type	M0	N0	T2c	Prostate	Alive
TCGA-EJ-5497	47	NO	405	405	405	MALE	Prostate Adenocarcinoma Acinar Type	M0	N0	T2c	Prostate	Alive
TCGA-EJ-A46D	53	NO	129	129	129	MALE	Prostate Adenocarcinoma Acinar Type	M0	N0	T2c	Prostate	Alive
TCGA-CH-5765	55	NO	700	700	700	MALE	Prostate Adenocarcinoma Acinar Type	M0	N0	T3a	Prostate	Alive
TCGA-HC-7747	52	NO	57	57	57	MALE	Prostate Adenocarcinoma Acinar Type	M0	N0	T2c	Prostate	Alive
TCGA-EJ-5510	48	NO	738	738	738	MALE	Prostate Adenocarcinoma Acinar Type	M0	N0	T2c	Prostate	Alive
TCGA-G9-6373	68	Not Available	505	505	505	MALE	Prostate Adenocarcinoma Acinar Type	M0	Not Available	T3a	Prostate	Alive
TCGA-CH-5750	72	NO	396	396	396	MALE	Prostate Adenocarcinoma Acinar Type	M0	N0	T2c	Prostate	Alive
TCGA-KK-A8IH	50	NO	1635	1635	1635	MALE	Prostate Adenocarcinoma Acinar Type	M0	N0	T3a	Prostate	Alive
TCGA-G9-7509	48	NO	1164	1164	1164	MALE	Prostate Adenocarcinoma Acinar Type	M0	Not Available	T2c	Prostate	Alive
TCGA-G9-A9S4	62	NO	757	757	757	MALE	Prostate Adenocarcinoma Acinar Type	M0	N1	T3b	Prostate	Alive
TCGA-G9-6347	59	NO	1718	1718	1718	MALE	Prostate Adenocarcinoma Acinar Type	M0	Not Available	T2c	Prostate	Alive
TCGA-G9-6329	67	NO	923	923	923	MALE	Prostate Adenocarcinoma Acinar Type	M0	Not Available	T2c	Prostate	Alive
TCGA-V1-A9O9	56	YES	204	Not Available	204	MALE	Prostate Adenocarcinoma Acinar Type	M0	N0	T3b	Prostate	Alive
TCGA-J4-A83J	68	NO	310	310	310	MALE	Prostate Adenocarcinoma Acinar Type	M0	N0	T2c	Prostate	Alive
TCGA-HI-7171	56	YES	1329	218	Not Available	MALE	Prostate Adenocarcinoma Acinar Type	M0	N0	T3b	Prostate	Dead
TCGA-KK-A8I8	69	NO	774	774	774	MALE	Prostate Adenocarcinoma Acinar Type	M0	N0	T3b	Prostate	Alive
TCGA-J9-A52C	57	NO	178	178	178	MALE	Prostate Adenocarcinoma Acinar Type	Not Available	Not Available	T3b	Prostate	Alive
TCGA-CH-5767	66	NO	458	458	458	MALE	Prostate Adenocarcinoma Acinar Type	M0	N0	T2c	Prostate	Alive
TCGA-ZG-A9L9	60	NO	602	51	602	MALE	Prostate Adenocarcinoma Acinar Type	M0	N1	T3b	Prostate	Alive
TCGA-VN-A88L	54	NO	394	394	394	MALE	Prostate Adenocarcinoma Acinar Type	M0	N0	T2c	Prostate	Alive
TCGA-HC-7817	52	NO	32	32	32	MALE	Prostate Adenocarcinoma Acinar Type	M0	Not Available	T3b	Prostate	Alive
TCGA-CH-5790	64	NO	974	974	974	MALE	Prostate Adenocarcinoma Acinar Type	M0	N0	T2c	Prostate	Alive
TCGA-HC-7736	59	Not Available	22	22	22	MALE	Prostate Adenocarcinoma Acinar Type	M0	N0	T2c	Prostate	Alive
TCGA-M7-A723	54	NO	62	62	62	MALE	Prostate Adenocarcinoma Acinar Type	M0	N1	T3b	Prostate	Alive
TCGA-KK-A7AW	57	YES	1054	204	1054	MALE	Prostate Adenocarcinoma Acinar Type	M0	N1	T3a	Prostate	Alive
TCGA-HC-A6AL	64	Not Available	67	67	67	MALE	Prostate Adenocarcinoma Acinar Type	M0	N0	T2c	Prostate	Alive
TCGA-HC-7745	65	Not Available	63	63	63	MALE	Prostate Adenocarcinoma Acinar Type	Not Available	N0	T3b	Prostate	Alive
TCGA-YL-A8HO	67	NO	2183	1068	2183	MALE	Prostate Adenocarcinoma Acinar Type	M0	N0	T3a	Prostate	Alive
TCGA-ZG-A9LB	72	NO	485	485	485	MALE	Prostate Adenocarcinoma Acinar Type	M0	N0	T3b	Prostate	Alive
TCGA-VP-A878	58	NO	2704	98	2704	MALE	Prostate Adenocarcinoma Acinar Type	Not Available	N1	T2c	Prostate	Alive
TCGA-HC-7230	50	Not Available	51	51	51	MALE	Prostate Adenocarcinoma Acinar Type	Not Available	N0	T2c	Prostate	Alive
TCGA-V1-A9O5	64	YES	1776	124	1776	MALE	Prostate Adenocarcinoma Acinar Type	M0	N1	T4	Prostate	Alive
TCGA-VN-A88R	53	NO	459	459	459	MALE	Prostate Adenocarcinoma Acinar Type	M0	N0	T2c	Prostate	Alive
TCGA-EJ-5532	57	NO	926	926	926	MALE	Prostate Adenocarcinoma Acinar Type	M0	N0	T3a	Prostate	Alive
TCGA-KK-A7AU	63	NO	1621	207	1621	MALE	Prostate Adenocarcinoma Acinar Type	M0	N1	T3b	Prostate	Alive
TCGA-EJ-5521	63	NO	842	842	842	MALE	Prostate Adenocarcinoma Acinar Type	M0	N0	T3a	Prostate	Alive
TCGA-XJ-A83G	51	NO	1157	1157	1157	MALE	Prostate Adenocarcinoma Acinar Type	Not Available	N0	T3b	Prostate	Alive
TCGA-J4-AATZ	66	NO	412	79	412	MALE	Prostate Adenocarcinoma Acinar Type	M0	N0	T3a	Prostate	Alive
TCGA-HI-7170	58	NO	1780	1780	1780	MALE	Prostate Adenocarcinoma Acinar Type	M0	N0	T2c	Prostate	Alive
TCGA-G9-6361	61	NO	1008	1008	1008	MALE	Prostate Adenocarcinoma Acinar Type	M0	N0	T3a	Prostate	Alive
TCGA-KK-A6E2	54	NO	4604	4604	4604	MALE	Prostate Adenocarcinoma Acinar Type	M0	N0	T2c	Prostate	Alive
TCGA-G9-6339	58	NO	2110	1634	2110	MALE	Prostate Adenocarcinoma Acinar Type	M0	N0	T3b	Prostate	Alive
TCGA-VN-A943	71	NO	132	132	132	MALE	Prostate Adenocarcinoma Acinar Type	M0	N0	T2c	Prostate	Alive
TCGA-EJ-7789	66	Not Available	70	70	70	MALE	Prostate Adenocarcinoma Acinar Type	M0	N0	T3a	Prostate	Alive
TCGA-J4-A6G1	68	NO	405	405	405	MALE	Prostate Adenocarcinoma Acinar Type	M0	N0	T3a	Prostate	Alive
TCGA-XA-A8JR	68	NO	119	119	119	MALE	Prostate Adenocarcinoma Acinar Type	M0	N0	T2c	Prostate	Alive
TCGA-CH-5763	66	NO	365	365	365	MALE	Prostate Adenocarcinoma Acinar Type	M0	N0	T3a	Prostate	Alive
TCGA-CH-5754	65	NO	62	62	62	MALE	Prostate Adenocarcinoma Acinar Type	M0	N1	T3b	Prostate	Alive
TCGA-M7-A71Z	62	NO	209	209	209	MALE	Prostate Adenocarcinoma Acinar Type	Not Available	N0	T3a	Prostate	Alive
TCGA-HC-8259	50	NO	123	123	123	MALE	Prostate Adenocarcinoma Acinar Type	M0	Not Available	T2a	Prostate	Alive
TCGA-EJ-5514	66	NO	724	724	724	MALE	Prostate Adenocarcinoma Acinar Type	M0	N0	T2c	Prostate	Alive
TCGA-VP-A872	60	NO	3253	3253	3253	MALE	Prostate Adenocarcinoma, Other Subtype	M0	N0	T3a	Prostate	Alive
TCGA-EJ-A46B	66	NO	162	162	162	MALE	Prostate Adenocarcinoma Acinar Type	M0	N0	T3a	Prostate	Alive
TCGA-ZG-A8QW	72	Not Available	50	50	50	MALE	Prostate Adenocarcinoma Acinar Type	M0	N1	T3b	Prostate	Alive
TCGA-EJ-5517	55	NO	850	850	850	MALE	Prostate Adenocarcinoma Acinar Type	M0	N0	T2c	Prostate	Alive
TCGA-XK-AAK1	62	NO	614	614	614	MALE	Prostate Adenocarcinoma Acinar Type	M0	N0	T2c	Prostate	Alive
TCGA-CH-5794	65	NO	882	882	882	MALE	Prostate Adenocarcinoma Acinar Type	M0	N0	T2b	Prostate	Alive
TCGA-YL-A8SR	64	NO	213	213	213	MALE	Prostate Adenocarcinoma Acinar Type	M0	N0	T3a	Prostate	Alive
TCGA-EJ-7321	57	NO	233	233	233	MALE	Prostate Adenocarcinoma Acinar Type	M0	N0	T3a	Prostate	Alive
TCGA-HC-A9TH	58	NO	295	295	295	MALE	Prostate Adenocarcinoma Acinar Type	M0	N0	T3b	Prostate	Alive
TCGA-HC-7820	72	Not Available	102	102	102	MALE	Prostate Adenocarcinoma Acinar Type	Not Available	Not Available	T2c	Prostate	Alive
TCGA-G9-7521	52	NO	487	487	487	MALE	Prostate Adenocarcinoma Acinar Type	M0	N1	T3a	Prostate	Alive
TCGA-EJ-5506	67	NO	356	356	356	MALE	Prostate Adenocarcinoma Acinar Type	M0	N1	T3b	Prostate	Alive
TCGA-G9-6333	66	NO	1925	1925	1925	MALE	Prostate Adenocarcinoma Acinar Type	M0	N0	T2c	Prostate	Alive
TCGA-EJ-7788	53	NO	52	52	52	MALE	Prostate Adenocarcinoma Acinar Type	M0	N0	T3b	Prostate	Alive
TCGA-XJ-A9DK	63	NO	275	275	275	MALE	Prostate Adenocarcinoma Acinar Type	M0	Not Available	T2c	Prostate	Alive
TCGA-EJ-A7NN	61	YES	197	197	197	MALE	Prostate Adenocarcinoma Acinar Type	M0	N1	T3b	Prostate	Alive
TCGA-G9-6332	55	Not Available	2328	2328	2328	MALE	Prostate Adenocarcinoma Acinar Type	M0	N0	T3a	Prostate	Alive
TCGA-G9-6385	66	NO	356	356	356	MALE	Prostate Adenocarcinoma Acinar Type	M0	Not Available	T2c	Prostate	Alive
TCGA-J4-A6G3	57	NO	528	528	528	MALE	Prostate Adenocarcinoma Acinar Type	M0	N0	T3b	Prostate	Alive
TCGA-CH-5761	61	NO	28	28	28	MALE	Prostate Adenocarcinoma Acinar Type	M0	N0	T3b	Prostate	Alive
TCGA-EJ-A8FP	59	YES	117	117	117	MALE	Prostate Adenocarcinoma, Other Subtype	M0	N0	T2c	Prostate	Alive
TCGA-HC-7210	74	Not Available	149	149	149	MALE	Prostate Adenocarcinoma Acinar Type	Not Available	N0	T2a	Prostate	Alive
TCGA-EJ-A8FS	66	YES	216	216	216	MALE	Prostate Adenocarcinoma Acinar Type	M0	N0	T3a	Prostate	Alive
TCGA-V1-A8MG	53	NO	857	857	857	MALE	Prostate Adenocarcinoma Acinar Type	M0	Not Available	T3b	Prostate	Alive
TCGA-V1-A9ZI	68	YES	86	86	86	MALE	Prostate Adenocarcinoma Acinar Type	M0	N0	T3b	Prostate	Alive
TCGA-WW-A8ZI	70	NO	176	176	176	MALE	Prostate Adenocarcinoma Acinar Type	M0	N0	T2c	Prostate	Alive
TCGA-HC-A9TE	64	NO	134	134	134	MALE	Prostate Adenocarcinoma Acinar Type	M0	N0	T3b	Prostate	Alive
TCGA-VN-A88O	49	NO	481	481	481	MALE	Prostate Adenocarcinoma Acinar Type	M0	N0	T2c	Prostate	Alive
TCGA-CH-5764	66	NO	31	31	31	MALE	Prostate Adenocarcinoma Acinar Type	M0	N0	T3b	Prostate	Alive
TCGA-H9-7775	68	NO	44	44	44	MALE	Prostate Adenocarcinoma Acinar Type	Not Available	Not Available	T2c	Prostate	Alive
TCGA-V1-A9OH	63	NO	1253	1253	1253	MALE	Prostate Adenocarcinoma Acinar Type	M0	Not Available	T2b	Prostate	Alive
TCGA-EJ-5531	62	NO	724	724	724	MALE	Prostate Adenocarcinoma Acinar Type	M0	N0	T3a	Prostate	Alive
TCGA-G9-A9S0	53	YES	791	429	Not Available	MALE	Prostate Adenocarcinoma Acinar Type	M0	N1	T3b	Prostate	Dead
TCGA-G9-6364	72	NO	841	841	841	MALE	Prostate Adenocarcinoma Acinar Type	M0	N0	T3a	Prostate	Alive
TCGA-QU-A6IN	61	NO	3487	3487	3487	MALE	Prostate Adenocarcinoma Acinar Type	M0	N0	T2c	Prostate	Alive
TCGA-EJ-5527	69	NO	397	397	397	MALE	Prostate Adenocarcinoma Acinar Type	M0	N0	T3a	Prostate	Alive
TCGA-EJ-7327	61	NO	175	175	175	MALE	Prostate Adenocarcinoma Acinar Type	M0	N0	T3b	Prostate	Alive
TCGA-EJ-A8FO	51	NO	156	156	156	MALE	Prostate Adenocarcinoma, Other Subtype	M0	N0	T3a	Prostate	Alive
TCGA-EJ-7793	49	NO	114	114	114	MALE	Prostate Adenocarcinoma Acinar Type	M0	Not Available	T2c	Prostate	Alive
TCGA-QU-A6IM	59	NO	1247	1247	1247	MALE	Prostate Adenocarcinoma Acinar Type	M0	N0	T2a	Prostate	Alive
TCGA-HC-8262	57	NO	76	76	76	MALE	Prostate Adenocarcinoma Acinar Type	Not Available	N0	T2c	Prostate	Alive
TCGA-V1-A9OX	56	NO	256	256	256	MALE	Prostate Adenocarcinoma Acinar Type	M0	N0	T2c	Prostate	Alive
TCGA-EJ-A46H	60	NO	229	229	229	MALE	Prostate Adenocarcinoma Acinar Type	M0	N0	T2c	Prostate	Alive
TCGA-EJ-8472	63	YES	756	196	756	MALE	Prostate Adenocarcinoma Acinar Type	M0	N0	T3a	Prostate	Alive
TCGA-EJ-5495	68	NO	606	606	606	MALE	Prostate Adenocarcinoma Acinar Type	M0	N1	T3b	Prostate	Alive
TCGA-KK-A8IL	65	NO	628	628	Not Available	MALE	Prostate Adenocarcinoma Acinar Type	M0	N1	T3b	Prostate	Dead
TCGA-HC-A6AS	70	Not Available	44	44	44	MALE	Prostate Adenocarcinoma Acinar Type	M0	N0	T2a	Prostate	Alive
TCGA-G9-6367	60	Not Available	875	875	875	MALE	Prostate Adenocarcinoma Acinar Type	M0	N0	T3a	Prostate	Alive
TCGA-YL-A8SB	62	NO	1384	1384	1384	MALE	Prostate Adenocarcinoma Acinar Type	M0	N0	T3a	Prostate	Alive
TCGA-EJ-7115	65	NO	822	822	822	MALE	Prostate Adenocarcinoma Acinar Type	M0	N0	T3a	Prostate	Alive
TCGA-ZG-A8QX	56	Not Available	150	150	150	MALE	Prostate Adenocarcinoma Acinar Type	M0	N0	T2c	Prostate	Alive
TCGA-VP-A87K	63	YES	655	473	655	MALE	Prostate Adenocarcinoma, Other Subtype	M0	N0	T3b	Prostate	Alive
TCGA-V1-A9Z9	63	NO	295	295	295	MALE	Prostate Adenocarcinoma Acinar Type	M0	N0	T2c	Prostate	Alive
TCGA-EJ-5530	61	NO	1272	1272	1272	MALE	Prostate Adenocarcinoma Acinar Type	M0	N0	T2c	Prostate	Alive
TCGA-G9-6378	54	NO	664	664	664	MALE	Prostate Adenocarcinoma Acinar Type	M0	Not Available	T2c	Prostate	Alive
TCGA-VP-A87C	67	NO	1690	1690	1690	MALE	Prostate Adenocarcinoma Acinar Type	M0	N0	T2c	Prostate	Alive
TCGA-YL-A8SA	69	NO	512	512	512	MALE	Prostate Adenocarcinoma Acinar Type	M0	N0	T3b	Prostate	Alive
TCGA-CH-5769	48	NO	62	62	62	MALE	Prostate Adenocarcinoma Acinar Type	M0	N0	T3b	Prostate	Alive
TCGA-EJ-5518	66	NO	1195	1195	1195	MALE	Prostate Adenocarcinoma Acinar Type	M0	N0	T4	Prostate	Alive
TCGA-VN-A88Q	60	NO	1001	1001	1001	MALE	Prostate Adenocarcinoma, Other Subtype	M0	N0	T2c	Prostate	Alive
TCGA-XK-AAIR	75	NO	972	972	972	MALE	Prostate Adenocarcinoma Acinar Type	M0	N0	T2c	Prostate	Alive
TCGA-YL-A8S8	68	YES	1890	679	1890	MALE	Prostate Adenocarcinoma Acinar Type	M0	N0	T3a	Prostate	Alive
TCGA-HC-8216	58	Not Available	42	42	42	MALE	Prostate Adenocarcinoma Acinar Type	M0	N0	T3a	Prostate	Alive
TCGA-EJ-8468	63	NO	1961	1961	1961	MALE	Prostate Adenocarcinoma Acinar Type	Not Available	N0	T3a	Prostate	Alive
TCGA-HC-A6AN	67	Not Available	49	49	49	MALE	Prostate Adenocarcinoma Acinar Type	M0	N0	T3a	Prostate	Alive
TCGA-YL-A8SO	64	NO	3247	3247	3247	MALE	Prostate Adenocarcinoma Acinar Type	M0	Not Available	T3a	Prostate	Alive
TCGA-YL-A8S9	63	NO	1842	1842	1842	MALE	Prostate Adenocarcinoma Acinar Type	M0	N0	T3a	Prostate	Alive
TCGA-ZG-A9KY	73	Not Available	34	34	34	MALE	Prostate Adenocarcinoma Acinar Type	M0	N1	T4	Prostate	Alive
TCGA-HC-7737	55	Not Available	64	64	64	MALE	Prostate Adenocarcinoma Acinar Type	M0	N1	T2c	Prostate	Alive
TCGA-KK-A8I9	61	NO	721	721	721	MALE	Prostate Adenocarcinoma Acinar Type	M0	N0	T3a	Prostate	Alive
TCGA-EJ-5507	54	NO	182	182	182	MALE	Prostate Adenocarcinoma Acinar Type	M0	N1	T3b	Prostate	Alive
TCGA-CH-5745	68	NO	91	91	91	MALE	Prostate Adenocarcinoma Acinar Type	M0	N0	T3a	Prostate	Alive
TCGA-YL-A9WX	68	YES	1518	1506	1518	MALE	Prostate Adenocarcinoma Acinar Type	M0	N1	T3b	Prostate	Alive
TCGA-J9-A8CN	53	NO	1237	1237	1237	MALE	Prostate Adenocarcinoma Acinar Type	M0	Not Available	T3a	Prostate	Alive
TCGA-HC-7749	70	Not Available	60	60	60	MALE	Prostate Adenocarcinoma Acinar Type	M0	N0	T3a	Prostate	Alive
TCGA-EJ-7312	58	NO	663	663	663	MALE	Prostate Adenocarcinoma Acinar Type	M0	N0	T3b	Prostate	Alive
TCGA-KK-A59Y	56	NO	1359	1359	1359	MALE	Prostate Adenocarcinoma Acinar Type	M0	N1	T3a	Prostate	Alive
TCGA-EJ-7781	65	NO	169	169	169	MALE	Prostate Adenocarcinoma Acinar Type	M0	N0	T2c	Prostate	Alive
TCGA-CH-5740	57	NO	31	31	31	MALE	Prostate Adenocarcinoma Acinar Type	M0	N0	T2c	Prostate	Alive
TCGA-HC-A48F	47	Not Available	46	46	46	MALE	Prostate Adenocarcinoma Acinar Type	M0	N1	T2c	Prostate	Alive
TCGA-HC-A8D1	68	NO	168	168	168	MALE	Prostate Adenocarcinoma Acinar Type	M0	N0	T2c	Prostate	Alive
TCGA-X4-A8KS	61	NO	846	846	846	MALE	Prostate Adenocarcinoma Acinar Type	M0	Not Available	T2c	Prostate	Alive
TCGA-YL-A9WI	63	NO	1259	1259	1259	MALE	Prostate Adenocarcinoma Acinar Type	M0	N1	T3a	Prostate	Alive
TCGA-J4-A67N	61	YES	503	442	503	MALE	Prostate Adenocarcinoma Acinar Type	M0	N0	T3a	Prostate	Alive
TCGA-YL-A9WY	57	YES	846	765	846	MALE	Prostate Adenocarcinoma Acinar Type	M0	N1	T3b	Prostate	Alive
TCGA-CH-5743	66	NO	425	425	425	MALE	Prostate Adenocarcinoma Acinar Type	M0	N0	T2c	Prostate	Alive
TCGA-V1-A8WN	47	NO	476	476	476	MALE	Prostate Adenocarcinoma Acinar Type	M0	Not Available	T2c	Prostate	Alive
TCGA-G9-6377	61	NO	518	518	518	MALE	Prostate Adenocarcinoma Acinar Type	M0	N0	T2c	Prostate	Alive
TCGA-TP-A8TV	62	NO	249	249	249	MALE	Prostate Adenocarcinoma Acinar Type	M0	N0	T2c	Prostate	Alive
TCGA-HC-8260	43	NO	106	106	106	MALE	Prostate Adenocarcinoma Acinar Type	M0	N0	T2c	Prostate	Alive
TCGA-KC-A4BV	66	YES	1328	1328	1328	MALE	Prostate Adenocarcinoma Acinar Type	M0	N0	T3a	Prostate	Alive
TCGA-ZG-A9ND	55	NO	261	261	261	MALE	Prostate Adenocarcinoma Acinar Type	M0	N0	T3a	Prostate	Alive
TCGA-CH-5789	61	NO	304	304	304	MALE	Prostate Adenocarcinoma Acinar Type	M0	N0	T3a	Prostate	Alive
TCGA-KK-A59Z	66	NO	1879	1879	1879	MALE	Prostate Adenocarcinoma Acinar Type	M0	N0	T2c	Prostate	Alive
TCGA-FC-7961	62	Not Available	70	70	70	MALE	Prostate Adenocarcinoma Acinar Type	M0	N0	T3a	Prostate	Alive
TCGA-G9-6499	66	NO	1109	1109	1109	MALE	Prostate Adenocarcinoma Acinar Type	M0	N0	T3a	Prostate	Alive
TCGA-YL-A8SL	74	NO	798	798	798	MALE	Prostate Adenocarcinoma Acinar Type	M0	N1	T3b	Prostate	Alive
TCGA-V1-A9OY	57	NO	170	170	170	MALE	Prostate Adenocarcinoma Acinar Type	M0	N1	T3a	Prostate	Alive
TCGA-KK-A7B3	62	NO	637	637	637	MALE	Prostate Adenocarcinoma Acinar Type	M0	N0	T3b	Prostate	Alive
TCGA-G9-6342	61	NO	1338	1338	1338	MALE	Prostate Adenocarcinoma Acinar Type	M0	Not Available	T3a	Prostate	Alive
TCGA-HC-7748	60	Not Available	62	62	62	MALE	Prostate Adenocarcinoma Acinar Type	Not Available	N0	T2a	Prostate	Alive
TCGA-YL-A8SH	69	NO	875	875	Not Available	MALE	Prostate Adenocarcinoma Acinar Type	M0	N0	T3a	Prostate	Dead
TCGA-KK-A59V	64	NO	2859	2859	2859	MALE	Prostate Adenocarcinoma Acinar Type	M0	N0	T3b	Prostate	Alive
TCGA-2A-A8W3	69	YES	771	198	771	MALE	Prostate Adenocarcinoma Acinar Type	M0	N0	T3a	Prostate	Alive
TCGA-EJ-7797	53	NO	187	187	187	MALE	Prostate Adenocarcinoma Acinar Type	M0	N0	T2c	Prostate	Alive
TCGA-V1-A8MF	65	NO	1254	1254	1254	MALE	Prostate Adenocarcinoma Acinar Type	M0	N0	T3a	Prostate	Alive
TCGA-KK-A5A1	72	NO	2364	2364	2364	MALE	Prostate Adenocarcinoma Acinar Type	M0	N0	T3b	Prostate	Alive
TCGA-EJ-7792	53	NO	526	526	526	MALE	Prostate Adenocarcinoma Acinar Type	M0	N0	T2c	Prostate	Alive
TCGA-KC-A7F5	54	NO	91	91	91	MALE	Prostate Adenocarcinoma Acinar Type	M0	N0	T2c	Prostate	Alive
TCGA-EJ-5496	59	NO	595	595	595	MALE	Prostate Adenocarcinoma Acinar Type	M0	N0	T2c	Prostate	Alive
TCGA-EJ-A7NG	64	NO	264	264	264	MALE	Prostate Adenocarcinoma Acinar Type	M0	N0	T3a	Prostate	Alive
TCGA-G9-6369	55	NO	851	851	851	MALE	Prostate Adenocarcinoma Acinar Type	M0	N0	T2c	Prostate	Alive
TCGA-2A-A8VV	52	NO	671	671	671	MALE	Prostate Adenocarcinoma Acinar Type	M0	N0	T2b	Prostate	Alive
TCGA-KC-A7F3	67	NO	665	665	665	MALE	Prostate Adenocarcinoma Acinar Type	M0	N0	T2c	Prostate	Alive
TCGA-G9-7522	49	NO	452	452	452	MALE	Prostate Adenocarcinoma Acinar Type	M0	N0	T2c	Prostate	Alive
TCGA-XK-AAJP	66	NO	889	889	889	MALE	Prostate Adenocarcinoma Acinar Type	M0	N0	T3a	Prostate	Alive
TCGA-KK-A8IC	54	YES	2051	1060	2051	MALE	Prostate Adenocarcinoma Acinar Type	M0	N0	T3b	Prostate	Alive
TCGA-EJ-A7NH	56	NO	172	172	172	MALE	Prostate Adenocarcinoma Acinar Type	M0	N0	T2c	Prostate	Alive
TCGA-QU-A6IO	53	NO	1436	1436	1436	MALE	Prostate Adenocarcinoma Acinar Type	M0	N0	T2c	Prostate	Alive
TCGA-G9-A9S7	55	NO	643	643	643	MALE	Prostate Adenocarcinoma Acinar Type	M0	N0	T3a	Prostate	Alive
TCGA-KK-A8I7	55	NO	1891	1088	1891	MALE	Prostate Adenocarcinoma Acinar Type	M0	N0	T3b	Prostate	Alive
TCGA-EJ-5542	60	NO	519	519	519	MALE	Prostate Adenocarcinoma Acinar Type	M0	N0	T3a	Prostate	Alive
TCGA-J4-A67M	55	NO	488	488	488	MALE	Prostate Adenocarcinoma Acinar Type	M0	N0	T3a	Prostate	Alive
TCGA-CH-5791	72	NO	1004	1004	1004	MALE	Prostate Adenocarcinoma Acinar Type	M0	N0	T3a	Prostate	Alive
TCGA-HC-7741	67	NO	1752	1752	1752	MALE	Prostate Adenocarcinoma Acinar Type	M0	N0	T3b	Prostate	Alive
TCGA-EJ-7318	51	YES	510	189	510	MALE	Prostate Adenocarcinoma Acinar Type	M0	Not Available	T3a	Prostate	Alive
TCGA-KK-A6E6	69	NO	3447	3447	3447	MALE	Prostate Adenocarcinoma Acinar Type	M0	N0	T3a	Prostate	Alive
TCGA-EJ-A46I	57	NO	668	668	668	MALE	Prostate Adenocarcinoma Acinar Type	M0	N0	T3a	Prostate	Alive
TCGA-QU-A6IL	64	NO	97	97	97	MALE	Prostate Adenocarcinoma Acinar Type	M0	N0	T2c	Prostate	Alive
TCGA-EJ-AB27	51	NO	145	145	145	MALE	Prostate Adenocarcinoma Acinar Type	M0	N0	T2c	Prostate	Alive
TCGA-G9-6363	64	NO	993	993	993	MALE	Prostate Adenocarcinoma Acinar Type	M0	N0	T4	Prostate	Alive
TCGA-ZG-A9LS	64	NO	211	211	211	MALE	Prostate Adenocarcinoma Acinar Type	M0	N1	T3b	Prostate	Alive
TCGA-Y6-A8TL	65	NO	775	775	775	MALE	Prostate Adenocarcinoma Acinar Type	Not Available	N0	T3a	Prostate	Alive
TCGA-EJ-5512	46	NO	782	782	782	MALE	Prostate Adenocarcinoma Acinar Type	M0	N0	T2c	Prostate	Alive
TCGA-KK-A6DY	50	NO	3524	3524	3524	MALE	Prostate Adenocarcinoma Acinar Type	M0	N0	T2c	Prostate	Alive
TCGA-2A-A8VX	70	NO	1033	1033	1033	MALE	Prostate Adenocarcinoma Acinar Type	M0	N0	T3b	Prostate	Alive
TCGA-KK-A6E5	63	NO	1498	1498	1498	MALE	Prostate Adenocarcinoma Acinar Type	M0	N0	T3b	Prostate	Alive
TCGA-G9-7525	64	NO	512	512	512	MALE	Prostate Adenocarcinoma Acinar Type	M0	N0	T2c	Prostate	Alive
TCGA-J4-8200	47	NO	196	196	196	MALE	Prostate Adenocarcinoma Acinar Type	M0	N0	T2c	Prostate	Alive
TCGA-YL-A8SI	69	NO	1441	1423	1441	MALE	Prostate Adenocarcinoma Acinar Type	M0	N0	T3a	Prostate	Alive
TCGA-VP-A87E	59	NO	2037	2037	2037	MALE	Prostate Adenocarcinoma Acinar Type	M0	N0	T2c	Prostate	Alive
TCGA-HI-7168	62	YES	2315	308	2315	MALE	Prostate Adenocarcinoma Acinar Type	M0	N0	T3b	Prostate	Alive
TCGA-VP-A879	70	NO	728	728	Not Available	MALE	Prostate Adenocarcinoma Acinar Type	M0	N0	T2b	Prostate	Dead
TCGA-EJ-8470	58	Not Available	821	821	821	MALE	Prostate Adenocarcinoma Acinar Type	M0	N0	T2c	Prostate	Alive
TCGA-J9-A52B	62	NO	422	85	422	MALE	Prostate Adenocarcinoma Acinar Type	Not Available	N0	T3b	Prostate	Alive
TCGA-EJ-A6RA	70	YES	353	353	353	MALE	Prostate Adenocarcinoma Acinar Type	M0	N1	T3b	Prostate	Alive
TCGA-EJ-5515	60	NO	1061	1061	1061	MALE	Prostate Adenocarcinoma Acinar Type	M0	N0	T3a	Prostate	Alive
TCGA-J9-A8CP	66	NO	386	386	386	MALE	Prostate Adenocarcinoma Acinar Type	M0	Not Available	T3a	Prostate	Alive
TCGA-YL-A8SC	66	NO	1261	1261	1261	MALE	Prostate Adenocarcinoma Acinar Type	M0	N0	T3a	Prostate	Alive
TCGA-2A-AAYF	57	NO	972	972	972	MALE	Prostate Adenocarcinoma Acinar Type	M0	Not Available	T3a	Prostate	Alive
TCGA-CH-5772	63	NO	486	486	486	MALE	Prostate Adenocarcinoma Acinar Type	M0	N0	T3a	Prostate	Alive
TCGA-EJ-8474	69	NO	314	314	314	MALE	Prostate Adenocarcinoma Acinar Type	M0	N0	T3a	Prostate	Alive
TCGA-HC-A631	67	Not Available	54	54	54	MALE	Prostate Adenocarcinoma Acinar Type	M0	N0	T2c	Prostate	Alive
TCGA-G9-6343	62	NO	554	554	554	MALE	Prostate Adenocarcinoma Acinar Type	M0	Not Available	T2c	Prostate	Alive
TCGA-M7-A724	64	NO	483	483	483	MALE	Prostate Adenocarcinoma Acinar Type	M0	N0	T3a	Prostate	Alive
TCGA-EJ-5509	63	NO	1102	1102	1102	MALE	Prostate Adenocarcinoma Acinar Type	M0	N0	T2c	Prostate	Alive
TCGA-VN-A88P	60	NO	917	917	917	MALE	Prostate Adenocarcinoma Acinar Type	M0	N0	T2c	Prostate	Alive
TCGA-G9-6370	52	NO	806	806	806	MALE	Prostate Adenocarcinoma Acinar Type	M0	N0	T3b	Prostate	Alive
TCGA-V1-A9ZR	68	YES	177	Not Available	177	MALE	Prostate Adenocarcinoma Acinar Type	M0	N0	T4	Prostate	Alive
TCGA-J4-A83N	57	NO	617	617	617	MALE	Prostate Adenocarcinoma Acinar Type	M0	Not Available	T2c	Prostate	Alive
TCGA-EJ-7325	63	NO	533	533	533	MALE	Prostate Adenocarcinoma Acinar Type	M0	N0	T3b	Prostate	Alive
TCGA-V1-A9OT	61	YES	476	Not Available	476	MALE	Prostate Adenocarcinoma Acinar Type	M0	Not Available	T2c	Prostate	Alive
TCGA-HC-7212	56	Not Available	41	41	41	MALE	Prostate Adenocarcinoma Acinar Type	M0	N0	T2a	Prostate	Alive
TCGA-G9-6379	68	NO	1393	1393	1393	MALE	Prostate Adenocarcinoma Acinar Type	M0	N0	T3b	Prostate	Alive
TCGA-YL-A8HK	59	YES	1491	1376	1491	MALE	Prostate Adenocarcinoma Acinar Type	M0	N0	T3b	Prostate	Alive
TCGA-J4-A67T	63	NO	183	183	183	MALE	Prostate Adenocarcinoma Acinar Type	M0	Not Available	T2c	Prostate	Alive
TCGA-HC-8212	53	Not Available	1017	1017	1017	MALE	Prostate Adenocarcinoma Acinar Type	Not Available	N0	T3a	Prostate	Alive
TCGA-Y6-A9XI	72	NO	526	526	526	MALE	Prostate Adenocarcinoma Acinar Type	Not Available	N0	Discrepancy	Prostate	Alive
TCGA-HC-A6HY	51	Not Available	134	134	134	MALE	Prostate Adenocarcinoma Acinar Type	M0	Not Available	T2c	Prostate	Alive
TCGA-KC-A4BN	55	NO	1815	1815	1815	MALE	Prostate Adenocarcinoma Acinar Type	M0	N0	T2a	Prostate	Alive
TCGA-ZG-A9LY	60	NO	287	287	287	MALE	Prostate Adenocarcinoma Acinar Type	M0	N1	T3b	Prostate	Alive
TCGA-2A-AAYU	56	NO	615	615	615	MALE	Prostate Adenocarcinoma Acinar Type	M0	N0	T3a	Prostate	Alive
TCGA-KK-A8ID	70	NO	1973	1973	1973	MALE	Prostate Adenocarcinoma Acinar Type	M0	N1	T3b	Prostate	Alive
TCGA-EJ-AB20	61	NO	131	131	131	MALE	Prostate Adenocarcinoma Acinar Type	M0	N0	T2c	Prostate	Alive
TCGA-V1-A9OF	49	NO	1184	1184	1184	MALE	Prostate Adenocarcinoma Acinar Type	M0	Not Available	T2c	Prostate	Alive
TCGA-V1-A8WV	52	NO	686	686	686	MALE	Prostate Adenocarcinoma Acinar Type	M0	N1	T3b	Prostate	Alive
TCGA-HC-7080	66	NO	104	104	104	MALE	Prostate Adenocarcinoma Acinar Type	M0	N0	T2a	Prostate	Alive
TCGA-YJ-A8SW	67	YES	148	148	148	MALE	Prostate Adenocarcinoma, Other Subtype	Not Available	N0	T3b	Prostate	Alive
TCGA-EJ-A7NF	56	NO	216	216	216	MALE	Prostate Adenocarcinoma Acinar Type	M0	N0	T2c	Prostate	Alive
TCGA-J4-AAU2	59	NO	304	304	304	MALE	Prostate Adenocarcinoma Acinar Type	M0	N0	T2c	Prostate	Alive
TCGA-ZG-A9LN	57	NO	115	115	115	MALE	Prostate Adenocarcinoma Acinar Type	M0	N1	T3b	Prostate	Alive
TCGA-EJ-5522	51	NO	1403	1403	1403	MALE	Prostate Adenocarcinoma Acinar Type	M0	N0	T2c	Prostate	Alive
TCGA-EJ-5524	57	NO	834	834	834	MALE	Prostate Adenocarcinoma Acinar Type	M0	N0	T3a	Prostate	Alive
TCGA-V1-A9ZK	68	NO	1049	1049	1049	MALE	Prostate Adenocarcinoma Acinar Type	M0	N0	T3b	Prostate	Alive
TCGA-ZG-A9L2	70	YES	986	180	986	MALE	Prostate Adenocarcinoma Acinar Type	M0	N0	T3b	Prostate	Alive
TCGA-X4-A8KQ	65	NO	1131	1131	1131	MALE	Prostate Adenocarcinoma Acinar Type	M0	N0	T3b	Prostate	Alive
TCGA-G9-6348	68	NO	1144	1144	1144	MALE	Prostate Adenocarcinoma Acinar Type	M0	N0	T2c	Prostate	Alive
TCGA-V1-A9Z8	59	NO	187	187	187	MALE	Prostate Adenocarcinoma Acinar Type	M0	N0	T3b	Prostate	Alive
TCGA-J4-A67Q	77	NO	624	624	624	MALE	Prostate Adenocarcinoma Acinar Type	M0	Not Available	T2c	Prostate	Alive
TCGA-EJ-A7NK	58	NO	295	295	295	MALE	Prostate Adenocarcinoma Acinar Type	M0	N0	T3a	Prostate	Alive
TCGA-EJ-5505	57	NO	448	448	448	MALE	Prostate Adenocarcinoma Acinar Type	M0	N0	T2c	Prostate	Alive
TCGA-VP-AA1N	70	NO	542	542	542	MALE	Prostate Adenocarcinoma Acinar Type	M0	N0	T3a	Prostate	Alive
TCGA-EJ-A46F	57	YES	299	215	299	MALE	Prostate Adenocarcinoma Acinar Type	M0	N1	T3b	Prostate	Alive
TCGA-KK-A6E0	59	YES	913	941	913	MALE	Prostate Adenocarcinoma Acinar Type	M0	N0	T3a	Prostate	Alive
TCGA-HC-7075	63	Not Available	63	63	63	MALE	Prostate Adenocarcinoma Acinar Type	M0	Not Available	T2a	Prostate	Alive
TCGA-KK-A59X	55	Not Available	1712	1712	1712	MALE	Prostate Adenocarcinoma Acinar Type	M0	N1	T3b	Prostate	Alive
TCGA-KK-A8I4	64	NO	2068	1155	2068	MALE	Prostate Adenocarcinoma Acinar Type	M0	N1	T3b	Prostate	Alive
TCGA-CH-5753	70	NO	31	31	31	MALE	Prostate Adenocarcinoma Acinar Type	M0	N1	T3b	Prostate	Alive
TCGA-VP-A876	46	NO	2576	2576	2576	MALE	Prostate Adenocarcinoma Acinar Type	Not Available	N0	T2c	Prostate	Alive
TCGA-HC-7079	51	Not Available	126	126	126	MALE	Prostate Adenocarcinoma Acinar Type	M0	N0	T3a	Prostate	Alive
TCGA-YL-A8SK	67	NO	1155	1155	1155	MALE	Prostate Adenocarcinoma Acinar Type	M0	N1	T3b	Prostate	Alive
TCGA-G9-7523	44	NO	324	324	324	MALE	Prostate Adenocarcinoma Acinar Type	M0	N0	T3a	Prostate	Alive
TCGA-EJ-A7NJ	59	NO	197	197	197	MALE	Prostate Adenocarcinoma Acinar Type	M0	N0	T2c	Prostate	Alive
TCGA-CH-5768	72	NO	731	731	731	MALE	Prostate Adenocarcinoma Acinar Type	M0	N0	T3a	Prostate	Alive
TCGA-YL-A8SQ	61	YES	1943	329	1943	MALE	Prostate Adenocarcinoma Acinar Type	M0	N0	T3b	Prostate	Alive
TCGA-SU-A7E7	60	NO	112	112	112	MALE	Prostate Adenocarcinoma Acinar Type	M0	N0	T2b	Prostate	Alive
TCGA-EJ-7782	71	NO	350	350	350	MALE	Prostate Adenocarcinoma Acinar Type	M0	N0	T2c	Prostate	Alive
TCGA-G9-7519	58	NO	457	457	457	MALE	Prostate Adenocarcinoma Acinar Type	M0	Not Available	T2c	Prostate	Alive
TCGA-HC-8257	70	NO	29	29	29	MALE	Prostate Adenocarcinoma Acinar Type	Not Available	N1	T3b	Prostate	Alive
TCGA-YL-A8HJ	58	NO	1611	1611	1611	MALE	Prostate Adenocarcinoma, Other Subtype	M0	Not Available	T3b	Prostate	Alive
TCGA-HI-7169	55	NO	1949	1949	1949	MALE	Prostate Adenocarcinoma Acinar Type	M0	N0	T3a	Prostate	Alive
TCGA-V1-A9ZG	64	NO	1117	1117	1117	MALE	Prostate Adenocarcinoma Acinar Type	M0	N0	T2c	Prostate	Alive
TCGA-XK-AAJU	65	NO	1206	1206	1206	MALE	Prostate Adenocarcinoma Acinar Type	M0	N0	T2c	Prostate	Alive
TCGA-KC-A4BO	55	NO	607	607	607	MALE	Prostate Adenocarcinoma Acinar Type	M0	N0	T2c	Prostate	Alive
TCGA-XK-AAJA	62	NO	930	930	930	MALE	Prostate Adenocarcinoma Acinar Type	M0	N0	T3a	Prostate	Alive
TCGA-VP-A87B	63	NO	2309	2309	2309	MALE	Prostate Adenocarcinoma Acinar Type	M0	N0	T2b	Prostate	Alive
TCGA-EJ-A65F	59	YES	560	75	560	MALE	Prostate Adenocarcinoma, Other Subtype	M0	N0	T3b	Prostate	Alive
TCGA-G9-6353	58	NO	848	848	848	MALE	Prostate Adenocarcinoma Acinar Type	M0	Not Available	T3a	Prostate	Alive
TCGA-EJ-A65D	66	NO	393	393	393	MALE	Prostate Adenocarcinoma, Other Subtype	M0	N0	T3a	Prostate	Alive
TCGA-EJ-A6RC	64	NO	693	693	693	MALE	Prostate Adenocarcinoma Acinar Type	M0	N0	Not Available	Prostate	Alive
TCGA-2A-A8VT	47	NO	995	995	995	MALE	Prostate Adenocarcinoma Acinar Type	M0	N1	T4	Prostate	Alive
TCGA-HC-7742	58	NO	113	113	113	MALE	Prostate Adenocarcinoma Acinar Type	M0	N0	T3a	Prostate	Alive
TCGA-2A-A8W1	54	NO	112	112	112	MALE	Prostate Adenocarcinoma Acinar Type	M0	N0	T3a	Prostate	Alive
TCGA-XQ-A8TA	59	YES	146	Not Available	Not Available	MALE	Prostate Adenocarcinoma Acinar Type	M1b	Not Available	Not Available	Prostate	Dead
TCGA-VN-A88K	58	NO	776	776	776	MALE	Prostate Adenocarcinoma Acinar Type	M0	N1	T3a	Prostate	Alive
TCGA-V1-A8MK	41	YES	508	Not Available	508	MALE	Prostate Adenocarcinoma Acinar Type	M0	N0	T2c	Prostate	Alive
TCGA-J4-AATV	71	NO	358	358	358	MALE	Prostate Adenocarcinoma Acinar Type	M0	N0	T2c	Prostate	Alive
TCGA-EJ-7783	70	YES	172	81	172	MALE	Prostate Adenocarcinoma Acinar Type	M0	N0	T3a	Prostate	Alive
TCGA-FC-A5OB	53	NO	273	273	273	MALE	Prostate Adenocarcinoma Acinar Type	M0	N0	T3b	Prostate	Alive
TCGA-EJ-5501	55	NO	729	729	729	MALE	Prostate Adenocarcinoma Acinar Type	M0	N0	T3b	Prostate	Alive
TCGA-FC-A6HD	77	Not Available	54	54	54	MALE	Prostate Adenocarcinoma Acinar Type	M0	N0	T3a	Prostate	Alive
TCGA-EJ-A7NM	64	NO	128	128	128	MALE	Prostate Adenocarcinoma, Other Subtype	M0	N1	T3b	Prostate	Alive
TCGA-ZG-A8QY	67	Not Available	34	34	34	MALE	Prostate Adenocarcinoma Acinar Type	M0	N1	T3b	Prostate	Alive
TCGA-G9-6338	61	Not Available	1649	1649	1649	MALE	Prostate Adenocarcinoma Acinar Type	M0	N0	T3a	Prostate	Alive
TCGA-KK-A7B0	67	NO	999	606	999	MALE	Prostate Adenocarcinoma Acinar Type	M0	N0	T3b	Prostate	Alive
TCGA-XK-AAIW	78	NO	972	972	972	MALE	Prostate Adenocarcinoma Acinar Type	M0	N0	T3b	Prostate	Alive
TCGA-HC-8256	53	Not Available	95	95	95	MALE	Prostate Adenocarcinoma Acinar Type	M0	Not Available	T2c	Prostate	Alive
TCGA-EJ-5504	65	YES	229	77	229	MALE	Prostate Adenocarcinoma Acinar Type	M0	N1	T3a	Prostate	Alive
TCGA-VN-A88I	59	NO	269	269	269	MALE	Prostate Adenocarcinoma Acinar Type	M0	N0	T3a	Prostate	Alive
TCGA-KK-A6E4	69	NO	2753	2753	2753	MALE	Prostate Adenocarcinoma Acinar Type	M0	N0	T2b	Prostate	Alive
TCGA-CH-5762	60	NO	1339	1339	1339	MALE	Prostate Adenocarcinoma Acinar Type	M0	N0	T3b	Prostate	Alive
TCGA-CH-5751	68	NO	1065	1065	1065	MALE	Prostate Adenocarcinoma Acinar Type	M0	N1	T4	Prostate	Alive
TCGA-ZG-A9N3	73	NO	244	244	244	MALE	Prostate Adenocarcinoma Acinar Type	M0	N1	T3b	Prostate	Alive
TCGA-EJ-7331	64	YES	9	189	9	MALE	Prostate Adenocarcinoma Acinar Type	M0	N0	T2c	Prostate	Alive
TCGA-J9-A52D	71	NO	212	212	212	MALE	Prostate Adenocarcinoma, Other Subtype	M0	Not Available	T3a	Prostate	Alive
TCGA-M7-A722	65	YES	717	559	717	MALE	Prostate Adenocarcinoma Acinar Type	M0	N0	T3a	Prostate	Alive
TCGA-ZG-A9L6	64	YES	664	664	664	MALE	Prostate Adenocarcinoma Acinar Type	M0	N0	T3b	Prostate	Alive
TCGA-VP-A87J	56	NO	1296	1296	1296	MALE	Prostate Adenocarcinoma Acinar Type	M0	N1	T3a	Prostate	Alive
TCGA-KK-A6E1	57	NO	1659	1659	1659	MALE	Prostate Adenocarcinoma Acinar Type	M0	N1	T3b	Prostate	Alive
TCGA-FC-A66V	74	NO	122	122	122	MALE	Prostate Adenocarcinoma Acinar Type	M0	N0	T3b	Prostate	Alive
TCGA-G9-7510	66	NO	674	674	674	MALE	Prostate Adenocarcinoma Acinar Type	M0	N0	T3a	Prostate	Alive
TCGA-EJ-5503	50	NO	530	530	530	MALE	Prostate Adenocarcinoma Acinar Type	M0	N0	T3a	Prostate	Alive
TCGA-MG-AAMC	59	NO	173	173	173	MALE	Prostate Adenocarcinoma Acinar Type	M0	N0	T3a	Prostate	Alive
TCGA-G9-6362	57	NO	822	822	822	MALE	Prostate Adenocarcinoma Acinar Type	M0	N0	T3a	Prostate	Alive
TCGA-VP-A87H	76	NO	663	663	663	MALE	Prostate Adenocarcinoma Acinar Type	M0	N0	T3b	Prostate	Alive
TCGA-HC-7740	59	Not Available	53	53	53	MALE	Prostate Adenocarcinoma Acinar Type	M0	N0	T2c	Prostate	Alive
TCGA-KK-A8IK	56	NO	1563	1563	1563	MALE	Prostate Adenocarcinoma Acinar Type	M0	N0	T2c	Prostate	Alive
TCGA-ZG-A9LM	72	NO	121	121	121	MALE	Prostate Adenocarcinoma Acinar Type	M0	N1	T3a	Prostate	Alive
TCGA-YL-A8SF	62	NO	1373	1373	1373	MALE	Prostate Adenocarcinoma Acinar Type	M0	N0	T3b	Prostate	Alive
TCGA-HC-7818	66	Not Available	45	45	45	MALE	Prostate Adenocarcinoma Acinar Type	M0	N0	T2c	Prostate	Alive
TCGA-CH-5748	64	Not Available	31	31	31	MALE	Prostate Adenocarcinoma Acinar Type	Not Available	N0	T3a	Prostate	Alive
TCGA-EJ-5508	65	NO	907	907	907	MALE	Prostate Adenocarcinoma Acinar Type	M0	N0	T3a	Prostate	Alive
TCGA-CH-5738	72	NO	212	212	212	MALE	Prostate Adenocarcinoma Acinar Type	M0	Not Available	Discrepancy	Prostate	Alive
TCGA-G9-6496	61	NO	1014	1014	1014	MALE	Prostate Adenocarcinoma Acinar Type	M0	N0	T2c	Prostate	Alive
TCGA-M7-A721	70	NO	204	204	204	MALE	Prostate Adenocarcinoma Acinar Type	M0	Not Available	T2c	Prostate	Alive
TCGA-G9-6336	57	NO	1669	1669	1669	MALE	Prostate Adenocarcinoma Acinar Type	M0	N0	Not Available	Prostate	Alive
TCGA-HC-7209	60	Not Available	41	41	41	MALE	Prostate Adenocarcinoma Acinar Type	Not Available	N0	T2c	Prostate	Alive
TCGA-HC-7233	73	Not Available	52	52	52	MALE	Prostate Adenocarcinoma Acinar Type	Not Available	N0	T2a	Prostate	Alive
TCGA-G9-6498	53	NO	1608	1342	1608	MALE	Prostate Adenocarcinoma Acinar Type	M0	Not Available	T3a	Prostate	Alive
TCGA-EJ-5511	55	NO	788	788	788	MALE	Prostate Adenocarcinoma Acinar Type	M0	N0	T3a	Prostate	Alive
TCGA-HC-A76W	73	NO	213	213	213	MALE	Prostate Adenocarcinoma Acinar Type	M0	N0	T3b	Prostate	Alive
TCGA-KK-A8I6	58	NO	668	668	668	MALE	Prostate Adenocarcinoma Acinar Type	M0	N0	T3a	Prostate	Alive
TCGA-EJ-7328	70	Not Available	170	170	170	MALE	Prostate Adenocarcinoma Acinar Type	M0	N0	T3a	Prostate	Alive
TCGA-G9-6371	58	NO	846	846	846	MALE	Prostate Adenocarcinoma Acinar Type	M0	Not Available	T2c	Prostate	Alive
TCGA-J4-A83I	63	NO	279	279	279	MALE	Prostate Adenocarcinoma Acinar Type	M0	N0	T3a	Prostate	Alive
TCGA-EJ-7315	68	NO	289	289	289	MALE	Prostate Adenocarcinoma Acinar Type	M0	N0	T3a	Prostate	Alive
TCGA-2A-A8VL	51	NO	621	621	621	MALE	Prostate Adenocarcinoma Acinar Type	M0	N0	T2b	Prostate	Alive
TCGA-HC-7232	66	Not Available	89	89	89	MALE	Prostate Adenocarcinoma Acinar Type	Not Available	Not Available	T3b	Prostate	Alive
TCGA-ZG-A8QZ	65	NO	308	308	308	MALE	Prostate Adenocarcinoma Acinar Type	M0	N1	T3b	Prostate	Alive
TCGA-EJ-5516	49	NO	783	783	783	MALE	Prostate Adenocarcinoma Acinar Type	M0	N0	T3a	Prostate	Alive
TCGA-J4-8198	49	NO	98	98	98	MALE	Prostate Adenocarcinoma Acinar Type	M0	Not Available	T3b	Prostate	Alive
TCGA-J9-A52E	65	NO	323	89	323	MALE	Prostate Adenocarcinoma Acinar Type	Not Available	N0	T3b	Prostate	Alive
TCGA-XQ-A8TB	67	NO	770	770	770	MALE	Prostate Adenocarcinoma Acinar Type	M0	N0	T3b	Prostate	Alive
TCGA-KC-A7FE	62	NO	352	352	352	MALE	Prostate Adenocarcinoma Acinar Type	M0	N0	T2c	Prostate	Alive
TCGA-2A-A8VO	57	NO	1332	1332	1332	MALE	Prostate Adenocarcinoma Acinar Type	M0	Not Available	T3a	Prostate	Alive
TCGA-HC-7738	58	Not Available	81	81	81	MALE	Prostate Adenocarcinoma Acinar Type	M0	Not Available	T2c	Prostate	Alive
TCGA-XK-AAJR	61	YES	824	131	824	MALE	Prostate Adenocarcinoma Acinar Type	M0	N0	T3a	Prostate	Alive
TCGA-G9-6356	60	NO	1000	1000	1000	MALE	Prostate Adenocarcinoma Acinar Type	M0	N0	T3b	Prostate	Alive
TCGA-XJ-A83H	57	NO	1280	1280	1280	MALE	Prostate Adenocarcinoma Acinar Type	M0	Not Available	T2c	Prostate	Alive
TCGA-G9-6351	51	NO	1215	1215	1215	MALE	Prostate Adenocarcinoma Acinar Type	M0	Not Available	T2c	Prostate	Alive
TCGA-V1-A8MJ	58	NO	1230	1230	1230	MALE	Prostate Adenocarcinoma Acinar Type	M0	N1	T3a	Prostate	Alive
TCGA-YL-A9WK	63	YES	1897	1009	1897	MALE	Prostate Adenocarcinoma Acinar Type	M0	N0	T3b	Prostate	Alive
TCGA-VP-A87D	54	YES	1853	1194	1853	MALE	Prostate Adenocarcinoma Acinar Type	M0	N1	T3a	Prostate	Alive
TCGA-ZG-A9LZ	66	YES	692	310	692	MALE	Prostate Adenocarcinoma Acinar Type	M0	N0	T3b	Prostate	Alive
TCGA-KK-A7AZ	56	Not Available	840	840	840	MALE	Prostate Adenocarcinoma Acinar Type	Not Available	N0	T3a	Prostate	Alive
TCGA-J9-A8CM	66	YES	463	344	463	MALE	Prostate Adenocarcinoma Acinar Type	M0	N1	T3b	Prostate	Alive
TCGA-J9-A8CL	66	YES	405	132	405	MALE	Prostate Adenocarcinoma Acinar Type	M0	Not Available	T3b	Prostate	Alive
TCGA-ZG-A9L4	61	NO	1108	1108	1108	MALE	Prostate Adenocarcinoma Acinar Type	M0	N0	T3b	Prostate	Alive
TCGA-KK-A7B2	68	NO	692	692	692	MALE	Prostate Adenocarcinoma Acinar Type	M0	N1	T3a	Prostate	Alive
TCGA-M7-A720	53	NO	302	302	302	MALE	Prostate Adenocarcinoma Acinar Type	Not Available	Not Available	T2c	Prostate	Alive
TCGA-ZG-A9LU	67	NO	549	549	549	MALE	Prostate Adenocarcinoma Acinar Type	M0	N0	T3a	Prostate	Alive
TCGA-YL-A8HL	58	NO	1173	1173	1173	MALE	Prostate Adenocarcinoma Acinar Type	M0	N1	T3b	Prostate	Alive
TCGA-J4-A67R	65	NO	454	454	454	MALE	Prostate Adenocarcinoma Acinar Type	M0	N0	T2c	Prostate	Alive
TCGA-ZG-A9MC	69	NO	428	428	428	MALE	Prostate Adenocarcinoma Acinar Type	M0	N1	T3b	Prostate	Alive
TCGA-HC-8261	48	Not Available	62	62	62	MALE	Prostate Adenocarcinoma Acinar Type	Not Available	Not Available	T2c	Prostate	Alive
TCGA-EJ-7218	71	NO	2542	2542	2542	MALE	Prostate Adenocarcinoma Acinar Type	M0	N0	T2c	Prostate	Alive
TCGA-EJ-7791	67	NO	217	217	217	MALE	Prostate Adenocarcinoma Acinar Type	M0	N0	T2c	Prostate	Alive
TCGA-KK-A8IM	55	NO	1438	1438	1438	MALE	Prostate Adenocarcinoma Acinar Type	M0	N0	T2c	Prostate	Alive
TCGA-KC-A7FA	63	NO	598	598	598	MALE	Prostate Adenocarcinoma Acinar Type	M0	N0	T3a	Prostate	Alive
TCGA-TK-A8OK	73	Not Available	27	27	27	MALE	Prostate Adenocarcinoma Acinar Type	M0	Not Available	Not Available	Prostate	Alive
TCGA-HC-A6AQ	60	Not Available	106	106	106	MALE	Prostate Adenocarcinoma Acinar Type	M0	Not Available	T2c	Prostate	Alive
TCGA-KC-A7F6	63	NO	263	263	263	MALE	Prostate Adenocarcinoma Acinar Type	M0	N0	T2c	Prostate	Alive
TCGA-M7-A725	56	NO	96	96	96	MALE	Prostate Adenocarcinoma Acinar Type	M0	N0	T3b	Prostate	Alive
TCGA-HC-7211	62	Not Available	24	24	24	MALE	Prostate Adenocarcinoma Acinar Type	M0	N0	T2c	Prostate	Alive
TCGA-V1-A9Z7	54	YES	123	Not Available	123	MALE	Prostate Adenocarcinoma Acinar Type	M0	N0	T3b	Prostate	Alive
TCGA-EJ-A46E	57	NO	524	524	524	MALE	Prostate Adenocarcinoma Acinar Type	M0	N0	Not Available	Prostate	Alive
TCGA-J4-A83L	61	NO	316	316	316	MALE	Prostate Adenocarcinoma Acinar Type	M0	N0	T2c	Prostate	Alive
TCGA-HC-7078	69	Not Available	162	162	162	MALE	Prostate Adenocarcinoma Acinar Type	M0	N0	T3a	Prostate	Alive
TCGA-EJ-A65M	65	NO	230	230	230	MALE	Prostate Adenocarcinoma Acinar Type	M0	N0	T2c	Prostate	Alive
TCGA-EJ-7125	44	NO	1860	1860	1860	MALE	Prostate Adenocarcinoma Acinar Type	M0	N0	T2c	Prostate	Alive
TCGA-M7-A71Y	55	NO	158	158	158	MALE	Prostate Adenocarcinoma Acinar Type	Not Available	Not Available	T2c	Prostate	Alive
TCGA-EJ-5519	64	YES	1153	84	1153	MALE	Prostate Adenocarcinoma Acinar Type	M0	N1	T3b	Prostate	Alive
TCGA-XJ-A9DI	62	NO	1461	1461	1461	MALE	Prostate Adenocarcinoma Acinar Type	M0	N0	T3b	Prostate	Alive
TCGA-J4-A67K	68	NO	662	662	662	MALE	Prostate Adenocarcinoma Acinar Type	M0	Not Available	T2c	Prostate	Alive
TCGA-FC-A4JI	70	Not Available	29	29	29	MALE	Prostate Adenocarcinoma Acinar Type	M0	Not Available	T3a	Prostate	Alive
TCGA-J4-A67L	54	NO	518	518	518	MALE	Prostate Adenocarcinoma Acinar Type	M0	N0	T3a	Prostate	Alive
TCGA-HC-8265	66	NO	70	70	70	MALE	Prostate Adenocarcinoma Acinar Type	Not Available	N0	T3a	Prostate	Alive
TCGA-CH-5739	65	NO	671	671	671	MALE	Prostate Adenocarcinoma Acinar Type	M0	N0	T3a	Prostate	Alive
TCGA-HC-7750	50	Not Available	34	34	34	MALE	Prostate Adenocarcinoma Acinar Type	M0	Not Available	T2c	Prostate	Alive
TCGA-HC-8264	60	Not Available	48	48	48	MALE	Prostate Adenocarcinoma Acinar Type	Not Available	N1	T3b	Prostate	Alive
TCGA-J9-A8CK	66	NO	321	321	321	MALE	Prostate Adenocarcinoma Acinar Type	M0	Not Available	T3a	Prostate	Alive
TCGA-2A-AAYO	57	NO	922	922	922	MALE	Prostate Adenocarcinoma Acinar Type	M0	Not Available	T2c	Prostate	Alive
TCGA-XK-AAIV	63	NO	958	958	958	MALE	Prostate Adenocarcinoma Acinar Type	M0	N1	T3b	Prostate	Alive
TCGA-G9-6366	61	NO	101	101	101	MALE	Prostate Adenocarcinoma Acinar Type	Not Available	Not Available	T3b	Prostate	Alive
TCGA-HC-A6HX	55	Not Available	38	38	38	MALE	Prostate Adenocarcinoma Acinar Type	M0	N0	T2c	Prostate	Alive
TCGA-KC-A4BL	65	YES	934	193	934	MALE	Prostate Adenocarcinoma Acinar Type	M0	N0	T2c	Prostate	Alive
TCGA-KK-A8I5	55	NO	2553	2553	2553	MALE	Prostate Adenocarcinoma Acinar Type	M0	N0	T2b	Prostate	Alive
TCGA-EJ-5494	50	NO	378	378	378	MALE	Prostate Adenocarcinoma Acinar Type	M0	N0	T3a	Prostate	Alive
TCGA-HC-7744	46	NO	51	51	51	MALE	Prostate Adenocarcinoma Acinar Type	M0	N0	T3b	Prostate	Alive
TCGA-HC-8266	55	Not Available	35	35	35	MALE	Prostate Adenocarcinoma Acinar Type	M0	N0	T3b	Prostate	Alive
TCGA-J4-A83M	64	NO	437	437	437	MALE	Prostate Adenocarcinoma Acinar Type	M0	N0	T2c	Prostate	Alive
TCGA-V1-A9OQ	67	NO	371	371	371	MALE	Prostate Adenocarcinoma Acinar Type	M0	Not Available	T3a	Prostate	Alive
TCGA-EJ-7330	68	NO	191	191	191	MALE	Prostate Adenocarcinoma Acinar Type	M0	N0	T3a	Prostate	Alive
TCGA-V1-A8MU	56	NO	1399	1399	1399	MALE	Prostate Adenocarcinoma Acinar Type	M0	N1	T3a	Prostate	Alive
TCGA-ZG-A9L0	71	Not Available	68	68	68	MALE	Prostate Adenocarcinoma Acinar Type	M0	N1	T3b	Prostate	Alive
TCGA-J4-A83K	52	NO	206	206	206	MALE	Prostate Adenocarcinoma Acinar Type	M0	Not Available	T2c	Prostate	Alive
TCGA-YL-A8HM	66	NO	1124	1124	1124	MALE	Prostate Adenocarcinoma Acinar Type	M0	N0	T3b	Prostate	Alive
TCGA-V1-A8WL	64	NO	1375	1375	1375	MALE	Prostate Adenocarcinoma Acinar Type	M0	N0	T3a	Prostate	Alive
TCGA-KK-A7B1	65	NO	1063	1063	1063	MALE	Prostate Adenocarcinoma Acinar Type	M0	N0	T3a	Prostate	Alive
TCGA-HC-7213	53	YES	60	170	60	MALE	Prostate Adenocarcinoma Acinar Type	M0	N0	T3b	Prostate	Alive
TCGA-XK-AAJ3	56	NO	868	868	868	MALE	Prostate Adenocarcinoma Acinar Type	M0	N0	T3a	Prostate	Alive
TCGA-EJ-A8FN	58	NO	203	203	203	MALE	Prostate Adenocarcinoma Acinar Type	M0	N0	T2c	Prostate	Alive
TCGA-CH-5741	56	NO	395	395	395	MALE	Prostate Adenocarcinoma Acinar Type	M0	N1	T3b	Prostate	Alive
TCGA-EJ-5502	50	NO	245	245	245	MALE	Prostate Adenocarcinoma Acinar Type	M0	N0	T2c	Prostate	Alive
TCGA-EJ-A46G	71	NO	93	93	93	MALE	Prostate Adenocarcinoma, Other Subtype	M0	N0	T3a	Prostate	Alive

## Sheet: Supplementary Table 3
symbol	splice_type	exons	from_exon	to_exon	OS Cox pvalue	RFS Cox pvalue
SDF4	AT	8.2	null	null	0.916037	0.0255492
SDF4	AT	5	null	null	0.915914	0.0255959
UBE2J2	ES	6.1:6.2	5	7	0.0217911	0.226135
CPSF3L	AA	11.1	10	11.2	0.00374621	0.358887
CCNL2	AA	7.1	6.1	7.2	0.560305	0.000537488
MRPL20	AT	4	null	null	0.00250438	0.0416028
MRPL20	AT	3.2	null	null	0.00250093	0.0415124
VWA1	AA	2.1	1	2.2	0.0100859	0.266603
MMP23B	RI	3.6	3.5	3.7	0.000335974	0.618336
MMP23B	RI	3.4	3.3	3.5	0.0285364	0.847711
MMP23B	RI	3.2	3.1	3.3	0.459464	0.0126377
CDK11A	ES	6.2	5	7.1	0.0495068	0.651903
SLC35E2	AT	8	null	null	0.0529958	0.0419881
SLC35E2	AT	7	null	null	0.052994	0.0419848
NADK	ES	9.2:10.1	9.1	10.2	0.0347653	0.898335
NADK	ES	06:07:00	5	9.1	0.017403	0.1151
C1orf86	ES	6:7.1:8:9	5	10	0.00820645	0.085388
C1orf86	ES	7.1:8:9	5	10	0.00508948	0.189018
RER1	AP	1	null	null	0.0270183	0.283489
RER1	AP	2.1	null	null	0.0269881	0.283449
PLCH2	AT	23.2	null	null	0.0163878	0.0194063
PLCH2	AT	22.3	null	null	0.0163883	0.0194072
PANK4	RI	2.3	2.2	2.4	0.0321744	0.818445
TNFRSF14	AP	1	null	null	0.000413904	0.223091
TNFRSF14	AP	2.1	null	null	0.000413904	0.223091
TNFRSF14	AA	7.1	6	7.2	0.0234524	0.0733832
MEGF6	ES	31	30	32	0.933878	0.00736271
SMIM1	AT	3.2	null	null	0.04766	0.0670842
SMIM1	AT	4	null	null	0.04766	0.0670842
ACOT7	AT	10	null	null	0.0391815	0.215035
ACOT7	AT	14	null	null	0.0392821	0.21502
THAP3	AA	4.1	3	4.2	0.039364	0.677756
DNAJC11	ES	12	11	13	0.810654	0.0019344
CAMTA1	AT	26	null	null	0.00333882	0.00166526
PER3	AT	22	null	null	0.630985	0.000732549
ERRFI1	AT	3.4	null	null	0.0247479	0.291001
ERRFI1	AT	4	null	null	0.024681	0.290701
ERRFI1	AA	3.1:3.2:3.3	2	3.4	0.350148	0.00482589
ERRFI1	ES	3.2	2	3.4	0.654835	0.019349
LZIC	AP	1	null	null	0.565753	0.0418463
LZIC	AP	2	null	null	0.565753	0.0418463
CASZ1	AT	16.2	null	null	0.0721652	0.0221588
CASZ1	AT	21	null	null	0.072163	0.0221569
TARDBP	RI	7.3	7.2	7.4	0.522634	4.16424e-05
TARDBP	RI	7.2:7.3	7.1	7.4	0.55999	2.21509e-06
EXOSC10	RI	16.2	16.1	16.3	0.0269963	0.125331
UBIAD1	AT	3	null	null	0.117969	0.00239091
UBIAD1	AT	2	null	null	0.117991	0.00239372
MAD2L2	ES	02:03:00	1	4	0.0619174	0.0413992
MTHFR	AP	4.1	null	null	0.400364	0.0117519
MTHFR	AP	1	null	null	0.374111	0.00975768
KIAA2013	AT	2.2	null	null	0.247147	0.00027046
KIAA2013	AT	3	null	null	0.247147	0.00027046
PRDM2	ES	09:10:00	7	12	0.0258662	0.826573
DNAJC16	AT	13.3	null	null	0.0587992	0.00868354
DNAJC16	AT	15	null	null	0.0385323	0.0112682
FBLIM1	AT	11	null	null	0.0105177	0.401191
FBLIM1	AT	9.2	null	null	0.0105177	0.401215
ZBTB17	RI	9.2	9.1	9.3	0.0315425	0.626495
HSPB7	AA	4.1:4.2	2.2	4.3	0.0864114	0.0487502
NECAP2	ES	6	5	7	0.00039232	0.894629
NBPF1	ES	25	24	26	0.0488295	0.950821
ARHGEF10L	AT	22	null	null	0.197313	0.0212228
ARHGEF10L	AT	32	null	null	0.174954	0.0375286
UBR4	AP	86.1	null	null	0.00437585	0.0505285
VWA5B1	AT	15	null	null	0.969838	0.00883066
VWA5B1	AT	24	null	null	0.920863	0.0388374
HP1BP3	AT	6	null	null	0.0300101	4.05755e-05
HP1BP3	AT	15	null	null	0.0300111	4.0585e-05
RAP1GAP	AA	26.1:26.2	25.2	26.3	0.0437517	0.122305
RAP1GAP	AA	26.2	25.2	26.3	0.240607	0.0132992
LUZP1	AT	5	null	null	0.743523	0.0323914
LUZP1	AT	6	null	null	0.743523	0.0323914
HNRNPR	ES	2.2	1	3	0.398969	0.0157986
C1orf213	RI	1.3	1.2	1.4	0.475398	0.0330033
ASAP3	AD	1.2	1.1	2	0.00591399	0.547426
STPG1	ES	4	3.2	5	0.0181081	0.520768
SRRM1	ES	16	15	17	0.71784	0.037125
SYF2	ES	3	2	4	0.0365845	0.832111
C1orf63	AP	2	null	null	0.0273111	0.446165
C1orf63	AP	1	null	null	0.0273125	0.446144
C1orf63	AA	6.1	4.2	6.2	0.337963	0.0401254
C1orf63	ES	5.1:5.2:5.3	4.2	6.2	0.723938	0.0215961
MTFR1L	AP	3.1	null	null	0.000190134	0.00392948
MTFR1L	AP	2.1	null	null	0.00350075	0.0462113
UBXN11	AT	12.2	null	null	0.066796	0.00341445
UBXN11	AT	17	null	null	0.0667978	0.00341369
UBXN11	ES	10	9	11	0.172764	0.0103524
PIGV	AD	2.2:2.3	2.1	3	0.0333766	0.230174
SLC9A1	ES	2	1	3	0.946958	0.004322
SMPDL3B	AT	7.2	null	null	0.96255	0.0361377
SMPDL3B	AT	8	null	null	0.962522	0.0361269
SMPDL3B	AA	3.1	2	3.2	0.735383	0.0225273
ATPIF1	AT	3	null	null	0.0459885	0.455579
ATPIF1	AT	2.4	null	null	0.0459908	0.455688
TAF12	AD	1.2	1.1	2	0.738948	0.0252629
EPB41	ES	20	19.1	21	0.00958866	0.154433
EPB41	ES	7	6	8	0.0376972	0.784379
ZCCHC17	ES	2	1.1	4	0.000676852	0.898665
ZCCHC17	AD	1.2	1.1	2	0.323617	0.0464764
PEF1	AT	3	null	null	0.118316	0.00739048
PEF1	AT	6	null	null	0.118413	0.0074132
COL16A1	ES	44	43	45.1	0.061812	0.0260141
PTP4A2	ES	3	2	6	0.213461	0.00897843
TMEM39B	ES	05:06:00	3	7.2	0.00395282	0.434909
CCDC28B	AT	3	null	null	0.0437378	0.791766
CCDC28B	AT	6.3	null	null	0.0437352	0.791738
TMEM234	RI	6.2	6.1	6.3	0.0210447	0.0271517
TMEM234	RI	5.7	5.6	5.8	0.0224855	0.00493428
TMEM234	RI	5.5	5.4	5.6	0.0472208	0.265996
TMEM234	RI	5.2:5.3	5.1	5.4	0.00139692	0.278575
BSDC1	RI	11.2	11.1	11.3	0.169046	0.00726739
BSDC1	AA	4.2	3	4.3	0.0497357	0.501402
BSDC1	ES	4.2:4.3	3	5	0.526915	0.0168886
ZBTB8OS	ES	5	4	6	0.63742	0.0127561
AK2	AT	8.2	null	null	0.0335327	0.949784
AK2	AT	10	null	null	0.0334871	0.909483
ADC	AT	13	null	null	0.0021987	0.824424
ADC	AT	11	null	null	0.00219868	0.824455
TRIM62	AP	1	null	null	0.818445	0.0220636
PHC2	AT	16	null	null	0.0106575	0.213835
PHC2	AT	17	null	null	0.0106575	0.213835
ZMYM6	AP	1	null	null	0.880707	0.0451103
ZMYM6	AP	2	null	null	0.880675	0.0451049
ZMYM6	AT	18	null	null	0.00295171	0.149133
ZMYM6	AT	20	null	null	0.0126225	0.227916
CLSPN	AT	25	null	null	0.10222	0.0110235
CLSPN	AT	26	null	null	0.102223	0.0110272
MAP7D1	ES	6	5	7.1	0.0303444	0.36228
MEAF6	AP	2.1	null	null	0.498061	0.0457706
MEAF6	AP	1	null	null	0.497942	0.0457605
MEAF6	ES	7	5	8.1	0.860478	0.049012
MANEAL	AA	4.1	3	4.2	0.483131	0.0325257
GJA9	AP	1	null	null	0.0281013	0.664195
GJA9	AP	2.1	null	null	0.0281013	0.664195
PABPC4	ES	11	10.2	12	0.499054	0.0314792
PPIE	AT	9.2	null	null	0.00238207	0.0021219
SCMH1	AP	1	null	null	0.0149953	0.606444
SCMH1	AP	3	null	null	0.0265593	0.680385
SCMH1	ES	8	6	9	0.068955	0.00344285
SCMH1	ES	06:08:00	5	9	0.0254	0.0320275
SCMH1	ES	6	5	8	0.0395422	0.142593
FOXJ3	AP	14.1	null	null	0.035583	0.162437
FOXJ3	RI	14.3	14.2	14.4	0.348806	0.0213439
PPIH	AT	10	null	null	0.0444767	0.0151159
PPIH	AT	9.2	null	null	0.0444765	0.0151146
LEPRE1	RI	14.2:14.3	14.1	14.4	0.00365838	0.774252
C1orf50	AT	5	null	null	0.00112873	0.010939
C1orf50	AT	4.3	null	null	0.00023417	0.00650214
ZNF691	ES	3	2.3	4	0.0418211	0.0094416
ZNF691	ES	2.3	2.1	4	0.000323606	0.0415114
ZNF691	ES	2.1:2.2:2.3:3	1	4	0.49113	1.08543e-05
ZNF691	ES	2.1:2.2:2.3	1	4	0.364058	0.0058801
SLC2A1	AT	4.3	null	null	0.0243449	0.011128
SLC2A1	AT	11	null	null	0.15248	0.0269191
SZT2	AT	5	null	null	0.014494	0.0723855
ST3GAL3	AT	21	null	null	0.110703	0.000732763
ST3GAL3	AT	18	null	null	0.110701	0.000732393
ST3GAL3	AD	3.2	3.1	4	0.00130632	0.0821814
DPH2	AD	2.2	2.1	3.2	0.0183378	0.0276769
ATP6V0B	RI	7.2	7.1	7.3	0.0449004	0.0899067
ATP6V0B	ES	2.1:2.2	1.1	3.2	0.351141	0.0430157
ATP6V0B	AA	2.1	1.1	2.2	0.00531595	0.391526
CCDC24	AP	1	null	null	0.00102672	0.810126
CCDC24	RI	6.3	6.2	6.4	0.00318602	0.0702053
SLC6A9	AT	16	null	null	0.159828	0.0491895
SLC6A9	AT	17	null	null	0.159696	0.049169
TMEM53	AT	5	null	null	0.000324408	0.00440587
TMEM53	AT	3.3	null	null	0.000324412	0.00441
EIF2B3	AT	10.2	null	null	0.0200251	0.314958
EIF2B3	AT	12	null	null	0.0200251	0.31494
HECTD3	RI	8.2	8.1	8.3	0.0490347	0.580973
CCDC163P	AT	6	null	null	0.0490455	0.300307
CCDC163P	AT	4.2	null	null	0.0490458	0.300082
PRDX1	AD	1.2	1.1	2.1	0.0280433	0.163103
AKR1A1	AT	5.2	null	null	0.000522729	0.000558434
AKR1A1	AT	10	null	null	0.000522509	0.000557793
POMGNT1	RI	12.4	12.3	12.5	0.014243	0.890605
POMGNT1	RI	12.2	12.1	12.3	0.0490587	0.310458
MKNK1	AT	9.2	null	null	0.911529	0.00428372
MKNK1	ES	9.1	8	10	0.0197028	0.2056
ATPAF1	AP	1	null	null	0.622577	0.0423858
EFCAB14	AT	13	null	null	0.594494	0.0240368
EFCAB14	AT	11	null	null	0.594497	0.0240406
TTC39A	AT	15.5	null	null	0.0183907	0.0278474
TTC39A	AT	21	null	null	0.0386516	0.0119281
TTC39A	RI	15.2	15.1	15.3	0.00946883	0.0481018
OSBPL9	ME	16|17	15	18	0.241075	0.006127
NRD1	ES	26	25	27	0.00946056	0.515773
TXNDC12	AT	9	null	null	0.0448726	0.000279606
TXNDC12	AT	3	null	null	0.0448775	0.000281308
TXNDC12	ES	4	2	5	0.0169651	0.0732915
CC2D1B	RI	25.2	25.1	25.3	0.0716669	0.0251299
ECHDC2	AT	8.2	null	null	0.0246393	0.0028707
ECHDC2	AT	5.2	null	null	0.212069	0.000893785
ECHDC2	AT	9.2	null	null	0.0513263	0.00767105
ECHDC2	AT	14	null	null	0.0526155	0.00167887
ECHDC2	ES	13	12	14	0.308619	1.95722e-05
ECHDC2	ES	4	2.1	5.1	0.12372	0.0476609
ECHDC2	ES	4:5.1:6.1	2.1	6.2	0.472023	0.00671399
ECHDC2	ES	00:04:05.100000	2.1	6.2	0.565677	0.00500085
ECHDC2	ES	00:03:05.100000	2.1	6.2	0.870973	0.0360667
SCP2	ES	15	14.2	16.1	0.0122639	0.397262
HSPB11	AT	6	null	null	0.0620239	0.0269171
HSPB11	AT	5.2	null	null	0.182207	0.00409779
HSPB11	AT	3.2	null	null	0.121356	0.0379624
TMEM59	AP	2.1	null	null	0.00385113	0.0764185
ACOT11	AT	18	null	null	0.115898	0.0464605
ACOT11	AT	16	null	null	0.115898	0.0464618
TM2D1	AT	5	null	null	0.0388214	0.0148546
TM2D1	AT	8	null	null	0.0388214	0.0148546
WLS	AT	3.3	null	null	0.210306	0.00980402
SRSF11	ES	5:6.1:6.2:6.3:6.4	4.2	6.5	0.0292176	0.0379378
HHLA3	ES	4	3	5	0.0494895	0.543484
ACADM	AT	14	null	null	0.331727	0.00904645
ACADM	AT	13.2	null	null	0.331727	0.00904645
RABGGTB	AT	4.2	null	null	0.196685	0.0113291
RABGGTB	AT	11	null	null	0.196685	0.0113291
RABGGTB	ES	05:06:00	4.1	7	0.097296	0.0331127
NEXN	ES	3	2	4	0.091482	0.00711186
FUBP1	AA	21.1	20	21.2	0.128046	0.00631024
IFI44	AT	7.2	null	null	0.000303792	0.101899
IFI44	AT	9	null	null	0.000303854	0.101938
LPHN2	ES	28	27	31	0.986242	0.0241043
PRKACB	AP	1	null	null	0.918343	0.00456213
PRKACB	AP	2	null	null	0.94152	0.00481782
RPF1	AT	9	null	null	0.026075	0.0629874
GNG5	ES	2	1.3	3	0.0263728	0.170362
CTBS	ES	3	2	4	0.504535	0.000307511
MCOLN3	AT	10.4	null	null	0.0229486	0.00667577
MCOLN3	AT	14	null	null	0.0229584	0.00667792
PKN2	RI	12.2	12.1	12.3	0.00663216	0.309685
ZNF326	AT	12	null	null	0.176499	0.00203071
ZNF326	AT	4.2	null	null	0.176499	0.00203069
FNBP1L	ES	10:11:00	9	12	0.00209434	0.830119
ABCD3	AT	10	null	null	0.119506	0.0259253
ABCD3	AT	25	null	null	0.119505	0.0259217
RWDD3	AT	5	null	null	0.216065	0.0064674
RWDD3	AT	3.3	null	null	0.216065	0.0064674
PTBP2	ES	12	11.2	13	0.146712	0.00804904
DPYD	AT	25	null	null	0.851014	0.000525288
DPYD	AT	6	null	null	0.851039	0.000524945
SNX7	ES	2	1	3	0.00866665	0.0288842
FRRS1	AD	15.2	15.1	16	0.967521	0.0240751
TRMT13	AT	8.2	null	null	0.134878	0.00106067
TRMT13	AT	10	null	null	0.134867	0.00106024
TRMT13	ES	5	4	6.1	0.0192239	0.273716
RTCA	AT	12	null	null	0.523741	0.0140127
RTCA	AT	2.2	null	null	0.5238	0.0140186
PRPF38B	AT	8	null	null	0.0608481	0.00431969
PRPF38B	AT	6	null	null	0.0608616	0.00432183
KIAA1324	AA	22.1	21	22.2	0.402712	0.0241603
SARS	ES	10	9	11	0.339965	0.0454174
AMPD2	AP	3	null	null	0.00362785	0.449618
GSTM4	RI	2.4	2.3	2.5	0.275716	0.035176
GSTM2	AT	11	null	null	0.027707	0.178116
GSTM1	AT	8	null	null	0.00515951	0.0842612
GSTM1	AT	9	null	null	0.00518206	0.0844896
LAMTOR5	AD	1.2:1.3	1.1	2.2	0.0775141	0.0117272
PIFO	ES	3	2	4	0.825863	0.0248068
RAP1A	AP	3	null	null	0.00988985	0.156052
RAP1A	AP	2	null	null	0.0349801	0.708387
ST7L	AD	2.3	2.2	4.1	0.00960259	0.159135
RHOC	AA	2.1:2.2	1.1	2.3	0.0216383	0.852654
RHOC	ES	1.2:1.3:2.2	1.1	2.3	0.00249583	0.371636
RHOC	AA	2.2	1.1	2.3	0.267179	0.0354113
RHOC	ES	2.1:2.2:2.3:2.4	1.1	3	0.000396018	0.48164
RHOC	ES	1.2:1.3:2.2:2.3:2.4	1.1	3	1.67415e-05	0.0842784
RHOC	ES	2.1:2.2:2.3	1.1	3	0.00959498	0.0878888
RHOC	ES	1.2:1.3:2.2:2.3	1.1	3	0.0239213	0.0682737
RHOC	AA	2.1	1.1	2.2	0.00165978	0.259287
RHOC	AD	1.2:1.3	1.1	2.2	0.0130137	0.118672
PHTF1	ES	7	6	8	0.0322753	0.983723
AP4B1	AT	5.2	null	null	0.0737783	0.00358346
AP4B1	AT	10	null	null	0.0737788	0.00358413
CSDE1	ES	6	5	7	0.043812	0.203213
TSPAN2	ES	7	6	8	0.702962	0.0181133
ATP1A1	AP	2	null	null	0.0464228	0.162557
CD58	AT	5.3	null	null	0.0169822	0.00793776
CD58	AA	5.1	4.1	5.2	0.0432131	0.102428
IGSF3	ES	6	5	7	0.386847	0.0253394
PDE4DIP	AT	6.2	null	null	0.0302301	0.0358823
NOTCH2NL	AT	7	null	null	0.0413954	0.229622
NOTCH2NL	AT	9	null	null	0.0413954	0.229622
NBPF10	AP	1	null	null	0.0532126	0.00708716
NBPF10	AP	3.1	null	null	0.0532126	0.00708716
NBPF10	ES	1 day, 5:30:00	28	31.1	0.000868238	0.749416
PIAS3	AT	7.4	null	null	7.37949e-05	0.061814
PIAS3	AT	14	null	null	7.38074e-05	0.0616236
PIAS3	RI	7.2	7.1	7.3	1.54936e-05	0.528116
CD160	RI	5.2	5.1	5.3	0.225665	0.0202922
NBPF11	ES	9:10:11:12:13	8.3	14	0.0349175	0.0292354
NBPF11	RI	8.2	8.1	8.3	0.252073	0.0195385
NBPF11	ES	00:05:08.100000	4	8.3	0.675203	0.0356243
HIST2H2BF	AT	1.2	null	null	0.820632	0.0213321
MTMR11	AP	1	null	null	0.029747	0.763044
MTMR11	AP	2.1	null	null	0.029747	0.763044
C1orf54	AP	3.1	null	null	0.0686632	0.00483969
C1orf54	AP	1	null	null	0.0686512	0.00483888
C1orf51	AP	2.1	null	null	0.00525391	0.604223
C1orf51	AP	1	null	null	0.00525381	0.604165
MRPS21	AP	1	null	null	0.339553	0.0149116
MRPS21	AP	2.1	null	null	0.339551	0.01492
RPRD2	AT	3.2	null	null	0.0536335	0.0137579
RPRD2	AT	11.3	null	null	0.0536169	0.0137345
GABPB2	AP	1	null	null	0.0269241	0.994818
GABPB2	AP	2.1	null	null	0.0269241	0.994818
SELENBP1	ES	6	5	7	0.026389	0.0224033
TUFT1	ES	3	1	4	0.419034	0.00822411
OAZ3	ES	5	4.5	6	0.531461	0.00438501
TDRKH	AT	17	null	null	0.038492	0.841935
TDRKH	AT	15.3	null	null	0.0203737	0.962088
S100A6	AA	3.1	1.2	3.2	0.44141	0.0436378
S100A13	AP	7	null	null	0.0235909	0.0630355
CHTOP	AT	5	null	null	0.161793	0.00282718
CHTOP	AT	4.5	null	null	0.161793	0.0028309
CHTOP	AD	4.3:4.4	4.2	5	0.0355862	0.634082
CHTOP	RI	4.3	4.2	4.4	0.279194	0.0442311
JTB	RI	2.2	2.1	2.3	0.0473156	0.147753
C1orf43	ES	4	3	5	0.00227694	0.0067359
PBXIP1	AT	9.2	null	null	0.000295742	0.0495395
PBXIP1	AT	11	null	null	0.00029573	0.0495063
FLAD1	RI	6.2	6.1	6.3	0.0133723	0.00255714
FLAD1	RI	4.2	4.1	4.3	0.00695856	0.211876
FLAD1	ES	3	2.2	4.1	0.00274523	0.871416
FLAD1	RI	1.2	1.1	1.3	0.0426432	0.0663239
ADAM15	AT	16.2	null	null	0.0316914	0.139943
ADAM15	AT	24	null	null	0.0322483	0.140667
ADAM15	AD	22.2	22.1	23	0.0534431	0.0352591
ADAM15	ES	22.1:22.2	21.2	23	0.00876417	0.0475316
ADAM15	ES	21.1:21.2:22.1:22.2	20	23	0.0387352	0.069179
ADAM15	ES	21.2:22.1:22.2	20	23	0.0445805	0.0343738
ADAM15	ES	22.1:22.2	20	23	0.00262938	0.011808
ADAM15	AA	3.1	1	3.2	0.205982	0.0348102
SLC50A1	ES	5	4	6	0.0452673	0.878991
DPM3	AP	2.1	null	null	0.298724	0.00810358
DPM3	AP	1	null	null	0.297678	0.00810116
TRIM46	AT	11	null	null	0.548744	0.0241296
TRIM46	AT	13	null	null	0.618365	0.038981
MUC1	ES	8	7	9	0.00298879	0.831883
MTX1	ES	4	3	5	0.000133173	0.103254
GBA	ES	5	4	6	0.000470348	0.180549
FAM189B	ES	6.1:6.2:7:8:9	5	10	0.405491	0.0400599
FAM189B	ES	6.2:7:8:9	5	10	0.490168	0.00369329
FAM189B	ES	02:03:04	1	5	0.408637	0.0305458
CLK2	AA	4.1	3	4.2	0.0140909	0.895755
RUSC1	AD	3.2	3.1	3.4	0.755464	0.042587
MSTO1	AT	14	null	null	0.06826	0.00282033
MSTO1	AT	18.3	null	null	0.06826	0.00282033
YY1AP1	RI	13.2	13.1	13.3	0.974719	0.0117254
YY1AP1	AA	10.1	9	10.2	0.0321107	0.827733
GON4L	AT	33	null	null	0.318297	0.0210863
GON4L	AT	22.2	null	null	0.318285	0.0210521
KIAA0907	RI	13.2	13.1	13.3	0.0870202	0.0100759
SEMA4A	ES	6	5	7	0.00150514	0.542279
SMG5	ES	10:11:12:13:14:15:16:17:18:19:20:21:22.1	9	22.2	0.388887	0.0227688
C1orf85	AA	5.1	4	5.2	0.492665	0.0266547
TSACC	AP	1	null	null	0.00746154	0.0575833
TSACC	AP	2	null	null	0.0114934	0.0499748
GPATCH4	AD	5.2:5.3:5.4	5.1	6	0.0355738	0.297927
HDGF	AP	1.1	null	null	0.596812	0.0393307
HDGF	AP	2	null	null	0.655903	0.0361721
DCAF8	ES	18	17	19	0.0301753	0.00602947
DCAF8	ES	15	14	16	0.0113512	0.000695795
PEX19	AP	1	null	null	0.41476	0.0488347
CD48	AT	2.2	null	null	0.0667162	0.00363608
CD48	AT	4	null	null	0.0667139	0.00363357
PVRL4	ES	8	7	9	0.0274841	0.916124
DEDD	AP	2	null	null	0.0398677	0.548826
DEDD	AP	1	null	null	0.0398717	0.548725
PPOX	AT	14	null	null	0.0677115	0.0314801
PPOX	AT	13	null	null	0.0677115	0.0314801
PPOX	ES	9	8	10	0.00828104	0.0747146
NDUFS2	RI	14.2	14.1	14.3	0.024309	0.199095
SDHC	ES	02:03:00	1	5	0.817549	0.0305477
HSD17B7	AT	10	null	null	0.637958	0.0404359
HSD17B7	ES	3	2.1	4	0.0284506	0.703211
ALDH9A1	AP	2	null	null	0.045307	0.117561
ALDH9A1	AP	1	null	null	0.0453063	0.117539
TMCO1	AD	4.2	4.1	5	0.49972	0.0422186
BLZF1	AT	3.2	null	null	0.927431	0.04011
SELP	AT	17	null	null	0.00116822	0.252895
SELP	AT	18	null	null	0.00116807	0.252917
METTL13	AD	1.2:1.3	1.1	2.1	0.502894	0.00846922
RNASEL	AT	6	null	null	0.0426537	0.16906
RNASEL	AT	8	null	null	0.0426531	0.169181
ARPC5	AT	5	null	null	0.545141	0.0118115
ARPC5	AT	4	null	null	0.545174	0.0117006
RGS1	AT	5	null	null	0.0303135	0.0206195
RGS1	AT	4.2	null	null	0.0303041	0.0206369
UCHL5	AT	13.3	null	null	0.0309141	0.0348131
UCHL5	ES	13.1:13.2	12	15	0.0199912	0.150975
TROVE2	AP	1	null	null	0.0126479	0.622044
TMEM9	AP	1	null	null	0.937408	0.0134825
TMEM9	AP	2	null	null	0.0270373	0.000660225
TMEM9	AP	3.1	null	null	0.0160593	0.0025333
TMEM9	RI	3.2	3.1	3.3	0.54586	0.0236023
KLHL12	ES	12	11	13	0.94735	0.00775585
ZC3H11A	AP	3.1	null	null	0.0476088	0.435137
MDM4	AT	13.2	null	null	0.46038	0.0401334
RAB7L1	ES	02:03:00	1.4	4	0.136922	0.00237144
FAM72A	AP	1	null	null	0.118438	0.00494386
FAM72A	AP	3.1	null	null	0.118438	0.00494396
FAM72A	AT	2	null	null	0.242008	0.00555155
FAM72A	AT	6	null	null	0.311503	0.00730053
MAPKAPK2	AA	10.1	9	10.2	0.00170579	0.114206
CD55	ES	11:12.1:12.2	9	15	0.342398	0.00535284
CD55	ES	10.1	9	15	0.849817	0.0160437
CD34	AA	9.1	8	9.2	0.205464	0.0168646
HHAT	AT	15	null	null	0.0108821	0.65363
HHAT	AT	16	null	null	0.0108809	0.653738
NEK2	AT	8	null	null	0.457845	0.00158759
NEK2	AT	7.2	null	null	0.457932	0.00158774
NENF	ES	2	1	3	0.00396571	0.0159604
TATDN3	AA	9.1:9.2	8	9.3	0.019672	0.674672
TATDN3	AA	9.2	8	9.3	0.350686	0.0407236
TATDN3	ES	8:9.1:9.2	7	9.3	0.948646	0.0187353
TATDN3	ES	00:08:09.200000	7	9.3	0.72811	0.0379434
TATDN3	ES	8	7	9.3	0.740802	0.0129996
BPNT1	AD	2.2	2.1	3	0.991785	0.0119305
TAF1A	AT	8	null	null	0.0194688	0.0452192
NVL	ME	11|12	10	13	0.355383	0.048472
CNIH4	ES	4	3	5.1	0.86274	0.0412101
WDR26	ES	7	6	8	0.275807	0.0420739
ENAH	ES	13	12	14	0.0286513	0.401204
EPHX1	AP	1	null	null	0.762653	0.0253129
TMEM63A	AT	26	null	null	0.0452056	0.00519881
TMEM63A	AT	15.2	null	null	0.0452056	0.00519881
TMEM63A	ES	00:10:11.100000	9.2	11.2	0.00895425	0.352824
H3F3A	AT	5	null	null	0.169317	0.0138608
H3F3A	AT	4.2	null	null	0.170704	0.014256
PSEN2	ES	11	10	12	0.00913229	0.459795
ZNF678	ES	4	3	5.1	0.604909	0.0320497
MRPL55	AP	2.1	null	null	0.00235104	0.244344
MRPL55	AP	1.1	null	null	0.00235116	0.244161
MRPL55	ES	3	2.9	4.1	0.00533112	0.199904
MRPL55	ES	1.2:2.2:2.3:2.4:2.5:2.6:2.7:2.8	1.1	2.9	0.0392245	0.148545
MRPL55	ES	1.2:2.2:2.5:2.6:2.7:2.8	1.1	2.9	0.0182162	0.0485358
MRPL55	AA	2.2:2.3:2.4	1.1	2.5	0.138795	0.0199763
MRPL55	AD	1.2	1.1	2.2	0.00438109	0.348469
GUK1	AP	2	null	null	0.0208015	0.325586
GUK1	AP	5.1	null	null	0.00702425	0.237316
GUK1	AP	4	null	null	0.0333859	0.21715
GUK1	ES	10:11.2:11.3	9.2	12	0.00493767	0.377533
GUK1	AA	7.1	6	7.2	0.536187	0.0267244
GUK1	AD	5.4	5.3	6	0.0457695	0.896235
TRIM11	AT	6	null	null	0.0476588	0.0781001
TRIM11	AT	5.2	null	null	0.0476588	0.0781083
COG2	AP	1	null	null	0.0384428	0.275235
COG2	AA	18.1	17	18.2	0.00397699	0.875786
ARV1	AT	6	null	null	0.000414998	0.0433251
ARV1	AT	7	null	null	0.000414968	0.0433084
C1orf131	RI	6.2	6.1	6.3	0.0190915	0.88183
DISC1	AT	4	null	null	0.305644	0.0490323
NTPCR	AT	5	null	null	0.0474065	0.0617341
NTPCR	AT	6	null	null	0.047332	0.0616918
PCNXL2	AT	22.2	null	null	0.103481	0.0109154
IRF2BP2	AD	1.2	1.1	2	0.964436	0.0135785
TBCE	AD	1.2	1.1	2	0.507073	0.04988
B3GALNT2	ES	4	3	5	0.0375987	0.591219
GNG4	AP	1	null	null	0.690167	0.0100098
GNG4	AP	2	null	null	0.690161	0.0100088
LGALS8	AT	10.2	null	null	0.0174862	0.133746
LGALS8	AT	14	null	null	0.0174846	0.133727
COX20	ES	3	1	4	0.0152843	0.0244236
ZNF670	AT	4	null	null	0.282809	0.0451914
ZNF670	AT	11	null	null	0.219996	0.0185705
ZNF692	AA	3.1:3.2:3.3	2.3	3.4	0.649875	0.0127783
PRR26	AT	2	null	null	0.0313599	0.0714773
PRR26	AT	4	null	null	0.0313593	0.0714921
AKR1C1	AT	16	null	null	0.469402	0.000332051
ITIH5	AT	16.2	null	null	0.0199512	0.156895
ITIH5	AT	13	null	null	0.0199512	0.156938
KIN	AT	12.2	null	null	0.179715	0.000705419
KIN	AT	13.4	null	null	0.179742	0.000704661
KIN	AA	13.1	12.1	13.2	0.023571	0.813727
ATP5C1	AT	8.2	null	null	0.0827249	0.00201692
ATP5C1	AT	10	null	null	0.0827001	0.00201363
CELF2	ES	5	4.2	6	0.00314136	0.594921
SEC61A2	AT	8	null	null	0.00460462	0.0461487
SEC61A2	AT	14	null	null	0.0117452	0.0442771
NUDT5	AT	9.5	null	null	0.0709832	0.0149026
NUDT5	AT	11	null	null	0.136841	0.0150763
OPTN	ES	03:04:00	2	5.2	0.013972	0.283215
SUV39H2	ES	2	1.1	3.1	0.767437	0.0113639
TRDMT1	ES	3	2	4	0.0516363	0.0187425
VIM	RI	7.4	7.3	7.5	0.0190234	0.543647
VIM	RI	7.2	7.1	7.3	0.0251075	0.0995261
NEBL	ES	1 day, 6:31:00	29	32	0.280131	0.0398863
MLLT10	AT	26	null	null	0.161678	0.00348858
MLLT10	AT	5	null	null	0.161678	0.00348858
ABI1	ES	5	4	7	0.515951	0.041449
YME1L1	ES	4	3.3	5	0.00234063	0.818117
ACBD5	AP	1	null	null	0.046187	0.630777
ACBD5	AP	2.1	null	null	0.0461869	0.630769
SVIL	ES	21	20	22	0.271034	0.0381829
SVIL	ES	16	15	17	0.52333	0.00686238
SVIL	ES	10:11:12	9	13	0.119621	0.018893
C10orf68	ES	7	5	8	0.0422077	0.535125
ITGB1	ES	18	16	19	0.730142	0.0106987
CREM	AP	1	null	null	0.799696	0.0392387
CREM	ES	9.2:10.1	4	15	0.0385091	0.0651445
ZNF248	AP	1	null	null	0.00852026	0.0907591
ZNF248	AP	2	null	null	0.00852032	0.0907626
HNRNPF	AP	4	null	null	0.409006	0.0381338
ZNF32	AP	2	null	null	0.0667223	0.031438
ZNF32	AP	1	null	null	0.0667365	0.0314122
CXCL12	AT	5.2	null	null	0.0610905	0.00216243
CXCL12	AT	3.3	null	null	0.0125546	0.00125706
CXCL12	AT	4	null	null	0.00646572	0.020508
ZFAND4	AT	6	null	null	0.0132749	0.118114
SYT15	RI	8.3	8.2	8.4	0.712142	0.0257813
VSTM4	AT	9	null	null	0.0166878	0.06457
VSTM4	AT	3	null	null	0.016686	0.0645913
SGMS1	ES	09:10:00	8	11	0.67079	0.045135
FAM13C	AT	13.2	null	null	0.00014333	0.158695
FAM13C	AT	16	null	null	0.00629866	0.888125
FAM13C	ES	5	4	6	0.00463483	0.941989
FAM13C	RI	1.2	1.1	1.3	0.757738	0.0161241
ANK3	AP	28	null	null	0.0142157	0.716186
PBLD	AT	9.2	null	null	0.00643623	0.149742
PBLD	AT	10	null	null	0.00643219	0.149629
CCAR1	ES	14	13	15	0.880158	0.0152882
TACR2	AP	1	null	null	0.0640133	0.0343339
TACR2	AP	3.1	null	null	0.0640133	0.0343339
COL13A1	ES	42	41	43	0.015522	0.215592
SAR1A	AP	2.1	null	null	0.013762	0.707547
SAR1A	AP	1	null	null	0.0137625	0.707948
MRPS16	AT	5	null	null	0.255484	0.0234534
MRPS16	AT	3.2	null	null	0.255484	0.0234563
MRPS16	AA	3.1	2	3.2	0.580277	0.0252407
AGAP5	ES	2	1	3	0.615005	0.0376021
CHCHD1	RI	2.2	2.1	2.3	0.0946294	0.0323188
CAMK2G	AT	24	null	null	4.45393e-05	0.00428057
CAMK2G	AT	20	null	null	4.45415e-05	0.00428171
VCL	ES	19	18.2	20	0.0902831	0.0118552
KAT6B	AD	9.3	9.2	10	0.0459863	0.841376
KAT6B	AD	9.2:9.3	9.1	10	0.0450021	0.73025
TSPAN14	ES	9	8	10	0.000401778	0.632551
TSPAN14	ES	7	6	8	0.372233	0.00115945
ADIRF	ES	2	1	3	0.51562	0.00283814
RNLS	ES	02:03:00	1	4	0.531719	0.000295278
RPP30	AT	11.2	null	null	0.526557	0.0285158
RPP30	AT	14	null	null	0.526571	0.0285202
SORBS1	ES	25	24	26	0.883342	0.0110757
ALDH18A1	AD	6.2	6.1	7	0.434591	0.0045217
COX15	AT	9	null	null	0.419845	0.0421394
COX15	AT	10	null	null	0.419845	0.0421384
NDUFB8	AT	6	null	null	0.00423167	0.0105141
NDUFB8	AT	5.2	null	null	0.0123612	0.046194
NDUFB8	AT	14	null	null	0.0165362	0.0122818
NDUFB8	AD	2.2	2.1	3	0.04083	0.0092207
MRPL43	AT	3.4	null	null	0.0431159	0.316887
MRPL43	AT	7.2	null	null	0.00028953	0.0465098
BTRC	ES	3	2	4	0.0157792	0.0623025
POLL	RI	6.2	6.1	6.3	0.0301395	0.0158175
POLL	ES	03:04:05.100000	1.5	6.1	0.150963	0.0483153
POLL	RI	1.4	1.3	1.5	0.978128	0.0101702
POLL	AD	1.2:1.3	1.1	1.5	0.507379	0.0414568
MGEA5	AT	18	null	null	0.247254	0.0159536
MGEA5	AT	12.2	null	null	0.247222	0.0159486
PPRC1	ES	08:09:00	7	10	0.0398794	0.392064
SUFU	AT	11	null	null	0.152466	0.0131494
SUFU	AT	13	null	null	0.139101	0.0324487
SFXN2	ES	8	7	9	0.805651	0.0304305
CNNM2	AT	9	null	null	0.48298	0.011113
CNNM2	AT	2	null	null	0.482989	0.011115
USMG5	AP	1	null	null	0.13644	0.0265824
USMG5	AP	2.1	null	null	0.13644	0.0265733
SFR1	AP	1	null	null	0.00631583	0.283979
ITPRIP	AP	1	null	null	0.716638	0.00706041
BBIP1	ES	6	5.2	7	0.0141389	0.14482
ACSL5	AP	3	null	null	0.00238484	0.531743
ACSL5	AP	1	null	null	0.00498143	0.53919
ACSL5	ES	23	22	24	0.0286621	0.0118134
TCF7L2	ES	4	3	5	0.931251	0.012715
PLEKHS1	AP	3	null	null	0.545941	0.00447066
PLEKHS1	AP	1	null	null	0.53268	0.00561567
C10orf118	AT	3.2	null	null	0.662058	0.0437924
C10orf118	AT	17	null	null	0.662067	0.0437483
VWA2	AT	14	null	null	0.0356427	0.464427
VWA2	AT	12.2	null	null	0.035643	0.464436
KIAA1598	AT	20.2	null	null	0.493657	0.0451674
KIAA1598	AT	19	null	null	0.422226	0.0358824
TIAL1	AT	5.2	null	null	0.0195806	0.004416
TIAL1	AT	13	null	null	0.0195822	0.00440972
WDR11	RI	27.2	27.1	27.3	0.0107025	0.289323
WDR11	ES	9	8	10.1	0.223189	0.0405656
NSMCE4A	AP	1	null	null	0.0135095	0.0366488
NSMCE4A	AP	2	null	null	0.0135095	0.0366488
NSMCE4A	AT	10.2	null	null	0.0571665	0.00776765
NSMCE4A	AT	13	null	null	0.0576425	0.036142
TACC2	AA	15.1	13	15.2	0.375078	0.0407123
TACC2	ES	14	13	15.1	0.324362	0.0168848
CHST15	AT	9	null	null	0.721874	0.047999
CHST15	AT	7.2	null	null	0.721876	0.0479927
CTBP2	AP	1	null	null	0.571804	0.0229022
CTBP2	AP	3	null	null	0.632667	0.0274274
BNIP3	AT	6	null	null	0.0429703	0.0424115
BNIP3	AT	5.2	null	null	0.0429697	0.0424029
LRRC27	AT	17	null	null	0.891164	0.0471844
INPP5A	AT	13.2	null	null	0.00775551	0.158723
INPP5A	AT	16	null	null	0.00773667	0.158426
TUBGCP2	AP	1	null	null	0.632987	0.016657
TUBGCP2	AP	2	null	null	0.395954	0.0281834
TUBGCP2	AA	17.1	16	17.2	0.980965	0.00507558
ZNF511	AT	9	null	null	0.721062	0.0158374
ZNF511	AT	5.3	null	null	0.721361	0.0158722
ZNF511	RI	5.2	5.1	5.3	0.00955823	0.167423
BET1L	AP	1	null	null	0.428248	0.0453877
BET1L	AP	2	null	null	0.428241	0.045383
BET1L	AT	4.4	null	null	0.0286596	0.00521271
BET1L	AT	7	null	null	0.0286595	0.00521246
BET1L	RI	4.2	4.1	4.3	0.00279301	0.633207
SIRT3	ES	6.2:7	6.1	8.1	0.00161783	0.04699
IFITM3	AP	3.1	null	null	0.00252102	0.37828
IFITM3	AP	2	null	null	0.0024742	0.369887
SIGIRR	RI	10.2	10.1	10.3	0.000395103	0.0953214
RNH1	AP	4.1	null	null	0.000375544	0.287698
RNH1	ES	00:03:04.200000	1	4.3	0.417983	0.043651
HRAS	AP	1	null	null	0.869478	0.000355605
HRAS	AP	2	null	null	0.869478	0.000355605
RASSF7	AP	1	null	null	0.0444051	0.436631
RASSF7	RI	6.2:6.3:6.4	6.1	6.5	0.645629	0.0291581
RASSF7	RI	6.2	6.1	6.3	0.783508	0.0373824
IRF7	RI	2.4	2.3	2.5	0.30798	0.024145
PDDC1	AA	6.1	5	6.2	0.00454853	0.000350996
SLC25A22	AP	1	null	null	0.0667484	0.0456841
PIDD	RI	3.3	3.2	3.4	0.30301	0.0211596
RPLP2	RI	1.2	1.1	1.3	0.0248244	0.537697
TSPAN4	AP	3	null	null	0.0206595	0.684695
CHID1	ES	12	11	13	0.00823145	0.0244502
TOLLIP	ES	7	6	8	0.032558	0.0433504
IGF2	AP	6.1	null	null	0.0254837	0.0827828
IGF2	AP	5	null	null	0.030254	0.074697
CD81	AP	7.1	null	null	0.00834613	0.993502
CD81	AP	5	null	null	0.00374618	0.847484
CD81	AP	1	null	null	0.000614765	0.672866
CD81	AP	3	null	null	0.00618766	0.144116
ZNF195	AT	8	null	null	0.42826	0.0035482
ZNF195	AT	13	null	null	0.190727	0.0015224
ZNF195	ES	02:03:00	1	4	0.128104	0.0104413
ZNF195	ES	3	1	4	0.352989	0.0281081
PGAP2	ME	7|8	6	10	0.0322834	0.0676298
PGAP2	ES	8	6	10	0.0538606	0.0142444
PGAP2	ES	06:07:00	4	10	0.286242	0.0399862
PGAP2	ES	6	4	10	0.135487	0.0333953
FAM160A2	AT	9.2	null	null	0.138443	0.000651369
FAM160A2	AT	12	null	null	0.138443	0.000651369
ARFIP2	ES	6	5.2	7	0.000348088	0.0499704
TIMM10B	AT	7	null	null	0.000176712	1.57841e-05
TIMM10B	AT	5	null	null	0.299179	0.0124159
TIMM10B	AT	3.3	null	null	0.00169192	2.66305e-05
RRP8	RI	3.2	3.1	3.3	0.0440036	0.957759
TPP1	AT	2.5	null	null	0.359352	0.0358318
TPP1	AT	12	null	null	0.359694	0.0359381
ZNF215	AT	8	null	null	0.236313	0.031448
ZNF215	AT	7.2	null	null	0.236321	0.0314508
RPL27A	AA	3.3	2.3	3.4	0.247893	0.00340242
AKIP1	AT	5	null	null	0.0627927	0.00589295
AKIP1	AT	4.2	null	null	0.0627927	0.00589295
TMEM9B	AT	5.2	null	null	0.0182524	0.0497635
TMEM9B	AT	6	null	null	0.0182483	0.0496936
TMEM41B	ES	6	5	7.1	0.44949	0.00710432
CYP2R1	AP	2.1	null	null	0.894715	0.0229425
KCNJ11	AP	2.1	null	null	0.53511	0.00919755
KCNJ11	AP	1	null	null	0.535068	0.00919711
SERGEF	ES	8	7	9	0.0320741	0.165585
SAA2	AT	5	null	null	0.349193	0.0342763
SAA2	AT	4	null	null	0.360418	0.0415191
HPS5	AT	24	null	null	0.015991	0.185277
HPS5	AT	12.2	null	null	0.0159757	0.185083
HPS5	ES	1.2:1.3:2	1.1	3	0.0335505	0.830112
TSG101	AT	10	null	null	0.0153862	0.0569617
TSG101	AT	11	null	null	0.015397	0.0568106
UEVLD	ES	13	12	14	0.682635	0.000196659
DNAJC24	AT	9.2	null	null	0.0922291	0.0066893
EIF3M	AT	8.2	null	null	0.170458	0.0155467
EIF3M	AT	10	null	null	0.170458	0.0155467
EIF3M	ES	2.1:2.2:3:4	1	5	0.365427	0.0170449
EIF3M	ES	2.1:2.2:3	1	5	0.891382	0.0285815
CSTF3	RI	4.2	4.1	4.3	0.598233	0.0462397
EHF	AP	5	null	null	0.0225355	0.88446
C11orf74	AD	1.2	1.1	4	0.0223071	0.161235
TTC17	AT	27	null	null	0.300138	0.00153618
TTC17	AT	21	null	null	0.300138	0.00153625
TTC17	ES	2	1	3	0.556868	0.0100439
ACCS	AT	7.2	null	null	0.754909	4.9619e-06
ACCS	AT	15	null	null	0.754908	4.9619e-06
TP53I11	AD	8.2	8.1	9	0.0118364	0.160954
PEX16	ES	4	3	5	0.272715	0.00518484
PEX16	AD	2.3	2.2	3	3.1666e-05	0.220357
GYLTL1B	AT	16	null	null	0.000214548	0.0141377
GYLTL1B	AT	13	null	null	0.000214539	0.0141275
DGKZ	AA	8.1	7	8.2	0.0432075	0.0107783
MDK	AD	4.2	4.1	5	0.0554373	0.0130831
MDK	RI	2.2:2.3	2.1	2.4	0.0929916	0.000441069
MDK	AD	2.2	2.1	2.4	0.549867	0.0040924
MDK	AD	1.2	1.1	2.4	0.015164	0.453566
AMBRA1	ES	9	8.3	10	0.0297297	0.0216822
ARFGAP2	ES	00:05:06.100000	4.2	6.2	0.778979	0.0391579
ARFGAP2	ES	5	4.2	6.2	0.852207	0.00512636
ARFGAP2	ES	4.2:5:6.1:6.2:7	3	8	0.0281702	0.139061
ARFGAP2	ES	3:4.2:5:6.2:7:8	2	9	0.0457646	0.15461
ACP2	AT	12	null	null	0.00141455	0.00158287
ACP2	AT	7	null	null	0.00263894	0.00281478
ACP2	AT	4.2	null	null	0.451745	0.0257302
ACP2	RI	5.2	5.1	5.3	0.0104051	0.106918
NR1H3	RI	8.2	8.1	8.3	0.0435304	0.29943
NR1H3	ES	4	3.5	5.2	0.00064383	0.539588
MADD	AP	2	null	null	0.0423816	0.722416
MADD	AT	38	null	null	0.00371463	0.00598479
MADD	AT	35.2	null	null	0.00371226	0.00602377
SLC39A13	RI	6.7:6.8	6.6	6.9	0.0295069	0.988314
SLC39A13	RI	6.2	6.1	6.3	0.048736	0.564325
SLC39A13	RI	4.2	4.1	4.3	0.000484599	0.908559
MTCH2	ES	6	5	7	0.43101	0.0422976
AGBL2	AT	18.2	null	null	0.17102	0.0255355
AGBL2	AT	20	null	null	0.17102	0.0255358
NUP160	RI	3.2	3.1	3.3	0.706464	0.0388873
FOLH1	ES	21	20	22	0.00247827	0.434062
FOLH1	ES	9	8	10	0.432036	0.000404195
SLC43A1	ES	07:08:00	6	9	0.0453639	0.305162
UBE2L6	AP	2	null	null	0.0319535	0.571601
UBE2L6	AP	1	null	null	0.0319422	0.571629
TMX2	ES	3.3:4:5.1:5.2:5.3	2	6	0.727236	0.0366473
TMX2	ES	4:5.1:5.3	2	6	0.631455	0.0495239
TMX2	AA	3.1	2	3.2	0.00392144	0.248917
TMX2	AA	3.1:3.2	2	3.3	0.0402472	0.87825
C11orf31	AT	4	null	null	0.0706379	0.0213742
C11orf31	AT	3.2	null	null	0.0705383	0.0213176
CTNND1	ES	2.2:2.3:5	2.1	6	0.00730967	0.0148758
CTNND1	AD	2.2:2.3	2.1	5	0.12798	0.00129937
STX3	ES	5	4	6	0.00334321	0.33671
MS4A6A	AT	5.2	null	null	0.798213	0.013638
MS4A6A	AT	9.3	null	null	0.798213	0.013638
MS4A7	ES	3	2	4	0.960275	0.0160964
MS4A8	ES	3	2	4	0.271493	0.0466672
TMEM132A	AA	6.1	5	6.2	0.0449077	0.0130818
SLC15A3	ES	5	4	6	0.516399	0.0358922
DDB1	AA	28.1	27	28.2	0.0189648	0.965308
CYB561A3	RI	6.5:6.6	6.4	6.7	0.00182433	0.251712
TMEM138	AP	1	null	null	0.0425303	0.255512
TMEM138	AP	3.1	null	null	0.0425322	0.255568
TMEM138	AT	4	null	null	0.00350731	0.145897
TMEM138	AT	3.5	null	null	0.00350713	0.145884
TMEM138	RI	3.3	3.2	3.4	0.00261797	0.139724
CPSF7	ES	6.1:6.2:6.3	3	7.1	0.275733	0.00102448
CPSF7	ES	5.2	3	6.1	0.316949	0.0146144
SYT7	ES	6	4	9	0.0414908	0.613374
SYT7	ES	04:06:00	3	9	0.00885772	0.536422
SYT7	ES	6	3	9	0.242631	0.0280556
SYT7	ES	4	3	9	0.625675	0.0467964
TMEM258	ES	3.1:3.2	2.3	4	0.349629	0.00947672
TMEM258	AD	1.2	1.1	2.1	0.137945	0.00315438
FADS1	AP	9.1	null	null	0.60031	0.0357453
FTH1	AA	4.1	3.2	4.2	0.0293439	0.922344
ASRGL1	AT	5.2	null	null	0.00174859	0.33977
ASRGL1	AT	7	null	null	0.00174859	0.33977
ASRGL1	ES	3	2.2	4	0.138072	0.0394135
EML3	AA	21.1	20	21.2	0.937709	0.01158
B3GAT3	ES	2	1	3	0.0458591	0.0539896
GANAB	AT	25	null	null	0.000392263	0.00140638
GANAB	AT	5.2	null	null	0.000392164	0.00139591
BSCL2	AP	4.1	null	null	0.269174	0.0408193
TMEM223	AT	2	null	null	0.0406084	0.0139407
TMEM223	AT	3	null	null	0.0406086	0.0139407
STX5	AD	9.2	9.1	10	0.406237	0.0346744
SLC3A2	ES	3	1	5.2	0.883603	0.0202368
PLA2G16	AP	1	null	null	0.345308	0.0219089
PLA2G16	AP	2.1	null	null	0.345308	0.0219089
MARK2	ES	18:19:00	17	20	0.00329725	0.677459
MARK2	ES	19	17	20	0.0243584	0.0685389
OTUB1	AT	8.4	null	null	0.0210843	0.013708
OTUB1	AT	10	null	null	0.0210837	0.0136455
STIP1	AT	15	null	null	0.656481	0.0230555
TRPT1	AA	7.1	6	7.2	0.000217979	0.246931
NUDT22	ES	02:03:00	1.4	4	0.00476911	0.953438
NUDT22	ES	2	1.4	3	0.020786	0.237895
DNAJC4	ES	3	2	4	0.8295	0.0481363
FKBP2	AP	3	null	null	0.0320316	9.06069e-06
FKBP2	AP	1	null	null	0.0401184	1.18751e-05
GPR137	AP	3.1	null	null	0.039025	0.247068
GPR137	AP	4.1	null	null	0.0358099	0.148945
GPR137	ES	06:07:00	5	8	0.00679043	0.276437
PRDX5	ES	3	2	4	0.954568	0.00507265
PRDX5	ES	3	1	4	0.472456	0.0137386
SF1	ES	14.1	13	14.3	0.00699323	0.122299
MEN1	AD	2.6	2.5	3.1	0.0229148	0.909238
MEN1	AD	2.2:2.3	2.1	2.5	0.0383194	0.0971582
NAALADL1	AT	17	null	null	0.218303	0.0136411
NAALADL1	AT	16.2	null	null	0.218267	0.0136407
ZFPL1	AD	3.2	3.1	4	0.00218303	0.262056
VPS51	ES	2	1	4	0.225851	0.0192491
TM7SF2	ES	04:05:00	3	6	0.327427	0.0134653
POLA2	AT	17.2	null	null	0.0160864	0.00155663
POLA2	AT	18	null	null	0.0160864	0.00155652
SLC25A45	ES	8	7	10	0.0388105	0.270557
FRMD8	ES	3	2.1	4	0.00479379	0.179997
LTBP3	AD	1.2	1.1	2	0.02587	0.029583
SSSCA1	AT	4	null	null	0.0165951	0.0312857
SSSCA1	AT	3	null	null	0.0165951	0.0312815
RNASEH2C	RI	1.2	1.1	1.3	0.0453267	0.133185
OVOL1	AP	1	null	null	0.996996	0.00327407
CFL1	AP	5.1	null	null	0.739079	0.0311294
FIBP	AD	5.2	5.1	6	0.0155647	0.0904341
C11orf68	AP	2.1	null	null	0.449838	0.0449549
C11orf68	AP	1	null	null	0.449848	0.0449395
DRAP1	AA	5.1	4	5.2	0.000382822	0.901378
SART1	AA	4.1	3	4.2	0.0184767	0.325107
BANF1	AD	1.2	1.1	3	0.0447108	0.930348
YIF1A	ES	7	6	8.2	0.0332838	0.00673773
SLC29A2	AP	1	null	null	0.799813	0.0131278
SLC29A2	AP	2.1	null	null	0.799795	0.0131308
BBS1	RI	5.2	5.1	5.3	0.955345	0.0280523
ZDHHC24	AT	3	null	null	0.0198321	0.167317
ZDHHC24	AT	7	null	null	0.0198321	0.167329
CCS	AA	6.1	5	6.2	0.180364	0.0126779
RBM4	AP	1	null	null	0.100994	0.00715229
RBM4	AP	2.1	null	null	0.0893525	0.00918327
RBM4	AT	8	null	null	0.0508776	0.00176921
RBM4	AT	3.3	null	null	0.878496	0.00263103
RBM4	AT	4.2	null	null	0.217344	0.000715294
RBM4	AT	5	null	null	0.118117	0.000516756
RBM4	AT	6	null	null	0.0512748	0.0114405
RBM14-RBM4	AT	4	null	null	0.729838	0.00780611
RBM14-RBM4	ES	00:02:03.100000	1	4	0.774537	7.05088e-05
RBM4B	AT	2.3	null	null	0.357974	0.0216568
RBM4B	AT	5	null	null	0.357997	0.021661
SPTBN2	RI	37.2	37.1	37.3	0.0155002	0.186655
C11orf80	ES	6	5.1	7	0.0120107	0.417395
C11orf80	ES	02:03:00	1	4	0.448654	0.0497083
RCE1	AP	2.1	null	null	0.944031	0.0396835
RCE1	AP	1	null	null	0.944041	0.0396777
PC	ES	2	1	3	0.339906	0.0249759
POLD4	AD	1.2:1.3	1.1	2	0.664652	0.0449273
PPP1CA	ES	2.2	1	3	0.115546	0.0175592
RPS6KB2	AT	16	null	null	0.0233174	0.0293981
RPS6KB2	AT	5.2	null	null	0.0589141	0.0377169
RPS6KB2	AT	9.2	null	null	0.0404548	0.207008
CORO1B	AD	5.6:5.7	5.5	6	0.000120454	0.0184505
TMEM134	AT	8	null	null	0.0129939	0.00938328
TMEM134	AT	5	null	null	0.0278473	0.0152437
TMEM134	AT	4.2	null	null	0.0155215	0.0413041
CDK2AP2	AT	4	null	null	0.0293918	0.955695
CDK2AP2	AT	3.2	null	null	0.0293845	0.955839
NUDT8	RI	3.2	3.1	3.3	0.00772554	0.00410378
NDUFS8	AP	2	null	null	0.830942	0.0303911
NDUFS8	AP	1	null	null	0.831056	0.0303663
NDUFS8	AD	4.2	4.1	5	0.0196376	0.0106423
MRPL21	RI	6.2	6.1	6.3	0.00989648	0.0409853
MRPL21	AD	5.2	5.1	6.1	0.0185386	0.439562
ORAOV1	ES	2	1	3	0.0278152	0.00430166
PPFIA1	ES	17	16	18	0.0106786	0.138519
CTTN	ME	11|12	10	13	0.0208405	0.621009
CTTN	ES	11	10	13	0.0031656	0.897745
SHANK2	AT	34	null	null	0.0475651	0.767497
FAM86C1	AT	5.3	null	null	0.00495746	0.0677795
FAM86C1	AT	6	null	null	0.004958	0.0677905
FAM86C1	ES	3.2:4	2	5.1	0.755083	0.0140745
FAM86C1	AA	3.1	2	3.2	0.78336	0.0366665
NUMA1	ES	4	3	5	0.791431	0.0304512
LAMTOR1	AT	5	null	null	0.0311314	0.000227646
LAMTOR1	AT	6	null	null	0.000188133	0.76791
LAMTOR1	AT	4.3	null	null	0.000126311	0.349152
LAMTOR1	RI	4.2	4.1	4.3	0.000349057	0.0308179
ANAPC15	AT	7.2	null	null	0.147806	0.00573761
ANAPC15	AT	10	null	null	0.117926	0.00521035
ANAPC15	AA	7.1	6	7.2	0.586983	0.00898941
ARAP1	ES	32	31	33	0.163133	0.0108466
STARD10	AD	3.2:3.3	3.1	4	0.899716	0.0337003
ATG16L2	AD	6.4	6.3	7	0.00531009	0.0196816
ATG16L2	RI	6.2	6.1	6.3	0.006373	0.114604
FCHSD2	AT	22	null	null	0.0571297	0.0382035
FCHSD2	AT	18.2	null	null	0.0571302	0.0382046
MRPL48	AT	13	null	null	0.00484503	2.45036e-06
MRPL48	AT	11.2	null	null	0.0048449	2.44796e-06
XRRA1	AT	19	null	null	0.385252	0.0489861
XRRA1	AT	18.4	null	null	0.384978	0.0488897
XRRA1	AA	18.1:18.2	17	18.3	0.0174928	0.225372
XRRA1	ES	2	1	4	0.0329843	0.539638
RPS3	AT	6.3	null	null	0.619629	0.0168891
MAP6	AT	3.2	null	null	0.0330899	0.691546
MAP6	AT	4	null	null	0.0330899	0.691546
UVRAG	AP	10	null	null	0.709706	0.0145692
UVRAG	AP	1	null	null	0.810653	0.0240795
UVRAG	ES	20	19.2	21	0.026646	0.704997
C11orf30	ES	18	17	19.2	0.0356638	0.937671
LRRC32	RI	4.2	4.1	4.3	0.122891	0.0198202
ACER3	AT	15	null	null	0.106549	0.0220201
ACER3	ES	5	3	7	0.0261407	0.558622
CLNS1A	AT	7	null	null	0.0279749	0.0257307
CLNS1A	AT	8	null	null	0.0279726	0.0257271
CLNS1A	ES	2	1	3	0.0393635	0.597977
AAMDC	AT	11	null	null	0.66192	0.0283061
INTS4	AT	5.3	null	null	0.402774	0.035498
C11orf82	AT	7.2	null	null	0.0441575	0.522096
RAB30	AP	2.1	null	null	0.516247	0.0423507
RAB30	AP	1	null	null	0.80773	0.0111093
ANKRD42	AT	12.2	null	null	0.400977	0.0122887
TMEM126B	AT	5.3	null	null	0.563461	0.0330862
TMEM126B	AT	6.3	null	null	0.563454	0.0330862
TMEM126B	RI	6.2	6.1	6.3	0.215083	0.0104074
TMEM126B	ES	3	1	4	0.0351201	0.0631644
TMEM126B	ES	2.1:2.2	1	4	0.0153203	0.736045
SYTL2	AP	1	null	null	0.881835	0.0155246
PICALM	ES	14.1:14.2	13	15	0.624066	0.0299027
PICALM	ES	03:04:05	2	6	0.0398218	0.0901252
TMEM135	ES	4	3	5	0.00111702	0.930105
CHORDC1	AP	8.1	null	null	0.87225	0.0265306
CHORDC1	AA	9.2:9.3	8.3	9.4	0.0476727	0.555058
TAF1D	RI	12.2	12.1	12.3	0.037896	0.50531
TAF1D	AA	10.1	9	10.2	0.0015592	0.265661
TAF1D	AA	8.1	7	8.2	0.0112005	0.677755
CEP57	AP	2	null	null	0.872866	0.0317747
CARD16	AP	1	null	null	0.173548	0.0367011
CARD16	AP	2	null	null	0.173552	0.036708
ACAT1	AT	10.2	null	null	0.0325815	0.535534
ALG9	AP	1	null	null	0.63288	0.0217935
ALG9	AP	6	null	null	0.63288	0.0217935
C11orf1	AP	3	null	null	0.985022	0.00173166
C11orf1	ES	5	4	6	0.0214905	0.905007
SDHD	AT	9	null	null	0.00156646	0.35542
SDHD	AT	5	null	null	0.00601105	0.370145
SDHD	AT	10	null	null	0.012264	0.390076
NCAM1	AT	21	null	null	0.137689	0.0262758
NCAM1	AT	18	null	null	0.137688	0.0262749
TTC12	AD	1.2	1.1	2.2	0.0258686	0.0137343
SIK3	ES	16	15	17	0.432349	0.0492998
SIDT2	RI	23.4	23.3	23.5	0.00238889	0.0551294
SIDT2	RI	23.2	23.1	23.3	0.00674043	0.0523018
SIDT2	ES	00:14:15.100000	13	15.2	0.954891	0.0203176
TAGLN	AP	2.1	null	null	0.00146118	0.938967
TAGLN	AP	1.1	null	null	0.00146113	0.93889
TAGLN	AD	1.2:1.3	1.1	2.3	0.000810336	0.536786
PCSK7	ES	14	13	15	0.031846	0.645807
RNF214	AD	3.2	3.1	4	0.889013	0.00572748
FXYD6	AT	10.6	null	null	0.00155484	0.0116368
FXYD6	AT	11	null	null	0.00155494	0.011644
TMEM25	AA	3.1:3.2	2.3	3.3	0.535529	0.0156643
PHLDB1	AP	1	null	null	0.0256923	0.774188
CCDC84	AD	6.2	6.1	7	0.538583	0.0279218
CCDC84	ES	4	3	5	0.552667	0.0137507
TRAPPC4	AD	2.4	2.3	3.1	0.0337014	0.30849
SLC37A4	ES	2.1:2.2	1	3.1	0.0439739	0.950845
HYOU1	ES	2	1.2	3	0.0163462	0.414446
HYOU1	AD	1.2	1.1	3	0.565441	0.0480185
HMBS	AD	5.2	5.1	6	0.000257328	0.0936066
HMBS	AD	1.2	1.1	4	0.974907	0.0216624
TRIM29	AP	6	null	null	0.899904	0.047684
TBRG1	ME	4|5	3	6	0.00299689	0.187224
TBRG1	ES	4	3	6	0.133737	0.00586337
ESAM	AT	8	null	null	0.035561	0.342745
ESAM	AT	7	null	null	0.035561	0.342723
TMEM218	ES	6	5.3	7.1	0.286538	0.0496929
CHEK1	AP	1	null	null	0.00154366	0.129691
CHEK1	AP	2.1	null	null	0.00154359	0.12979
HYLS1	AP	3	null	null	0.0408379	0.733377
FOXRED1	AD	1.2	1.1	2	0.00305103	0.0082316
ST3GAL4	AD	6.4	6.3	7.1	0.000130045	0.347368
APLP2	AP	1	null	null	0.0146378	0.781727
APLP2	AP	2	null	null	0.0146378	0.781727
APLP2	ES	16	15	17	0.353024	0.011775
SNX19	AD	1.2:1.3:1.4	1.1	2	0.894781	0.0138926
NTM	AT	10	null	null	0.00832742	0.136879
IGSF9B	AT	22	null	null	0.877396	0.0378613
IGSF9B	AT	20	null	null	0.877427	0.037863
NCAPD3	AT	2	null	null	0.421261	0.00363464
NCAPD3	AT	37	null	null	0.421281	0.00363536
THYN1	ES	6	5	7	0.748925	0.0427006
ACAD8	ES	02:03:04	1	5	0.0461514	0.110189
B3GAT1	AT	7	null	null	0.0483768	0.675964
B3GAT1	AT	6	null	null	0.0483768	0.675964
IQSEC3	AT	16.3	null	null	0.223494	0.0367999
CCDC77	AP	1	null	null	0.35157	0.0367343
CCDC77	AP	2	null	null	0.35157	0.0367336
WNK1	ES	14	13.2	15	0.38163	0.0111075
WNK1	ES	14:15:00	13.2	16	0.551275	0.0018274
WNK1	ES	11.2	9	12	0.00725103	NA
RAD52	AP	2.1	null	null	0.549182	0.00675533
RAD52	AP	1	null	null	0.549175	0.00675466
RAD52	AT	12.3	null	null	0.000108458	0.0186733
RAD52	AT	15	null	null	0.00374297	0.00554911
RAD52	AT	6.2	null	null	0.994086	0.042663
ITFG2	AT	12.2	null	null	0.0196881	0.982717
ITFG2	AT	13	null	null	0.0196881	0.982717
TSPAN9	AT	9.2	null	null	0.00280461	0.00371668
TSPAN9	AT	10	null	null	0.00280462	0.00371976
EFCAB4B	AT	14	null	null	0.359732	0.0396941
PARP11	AT	13	null	null	0.206916	0.00220173
PARP11	AT	10	null	null	0.206939	0.0021944
C12orf4	ES	2.1:2.2	1	3	0.308487	0.00239933
TNFRSF1A	AT	11	null	null	0.238672	0.0436529
TNFRSF1A	AT	6	null	null	0.238662	0.0436397
LTBR	ES	9.1	7	10	0.00036533	0.335054
LTBR	ES	8	7	9.1	0.00609476	0.201388
GAPDH	AD	1.2	1.1	2.2	0.966551	0.00577582
NOP2	RI	4.3:4.4	4.2	4.5	0.689375	0.0483649
ZNF384	AA	6.1	4	6.2	0.688819	0.0235402
ZNF384	ES	5	4	6.1	0.21417	0.00647288
COPS7A	AP	1.1	null	null	0.0632092	0.0307801
COPS7A	AP	2.1	null	null	0.0632092	0.0307801
COPS7A	ES	03:04:00	2.4	6	0.997258	0.00977596
PTMS	AA	3.1	2	3.2	0.00444031	0.769574
SPSB2	AT	3	null	null	0.0125203	0.975375
SPSB2	AT	2.3	null	null	0.0125203	0.975182
LRRC23	AP	3.1	null	null	0.0201152	0.0589311
LRRC23	AP	1	null	null	0.0201151	0.05893
LRRC23	ES	8	7.1	10	0.0854147	0.0431566
C12orf57	AT	2.4	null	null	0.000655927	0.06897
C12orf57	AT	3	null	null	0.000655712	0.0686848
PHB2	RI	5.2	5.1	5.3	0.00199822	0.15699
PHB2	ES	3.1:3.2:4.1:4.2:5.1:6.2	2	7.1	0.022989	0.520314
C1RL	AT	7	null	null	0.73823	0.00934009
C1RL	AT	6	null	null	0.983019	0.0327932
PHC1	AP	1	null	null	0.494974	0.0112736
CD69	AT	5	null	null	0.368865	0.00773471
CD69	AT	4.2	null	null	0.368865	0.00773471
CLEC2B	AP	4.1	null	null	0.663607	0.0470508
CLEC2B	AP	1	null	null	0.663607	0.0470508
GABARAPL1	AT	4.2	null	null	0.454467	0.0126217
GABARAPL1	AT	5	null	null	0.454467	0.0126217
GABARAPL1	AD	2.7:2.8:2.9:2.10:2.11:2.12:2.13:2.14	2.6	3	0.0316445	0.221758
MAGOHB	ES	5	4	6	0.0305883	0.870805
LOH12CR1	AP	2	null	null	0.0414496	0.874735
LOH12CR1	AP	1	null	null	0.0414687	0.87467
EMP1	AA	4.1:4.2:4.3:4.4	3	4.5	0.794174	0.0408315
RERG	ES	4	3.2	5.1	0.0479018	0.0481645
EPS8	AP	11	null	null	0.00399494	0.195542
DERA	AT	10	null	null	0.230009	0.0141759
DERA	AT	8.2	null	null	0.230006	0.0141721
DERA	AA	4.1	3	4.2	0.442316	0.0413951
PLEKHA5	AT	4	null	null	0.156513	0.0081661
PLEKHA5	AT	35	null	null	0.0462205	0.0735182
PLEKHA5	ES	27	26	28	0.0175214	0.731161
ABCC9	AT	43	null	null	0.36827	0.0213433
ABCC9	AT	7.2	null	null	0.275623	0.00423048
C2CD5	AP	1	null	null	0.928735	0.0477491
C2CD5	AP	2.1	null	null	0.928734	0.0477482
LYRM5	AT	4	null	null	0.22528	0.0352683
LYRM5	AT	3.4	null	null	0.22529	0.0352743
PPFIBP1	AT	6.2	null	null	NA	0.0395145
CAPRIN2	ES	5	4	6	0.0298546	0.391263
DDX11	AT	29.3	null	null	0.00241621	0.00343159
DDX11	AT	11.2	null	null	0.00241648	0.00343273
DDX11	ES	24	23.2	25	0.57809	0.0188887
AMN1	ES	5	1	6	0.0367322	0.704825
FGD4	AT	7.2	null	null	0.859994	0.0107605
FGD4	AT	22	null	null	0.798177	0.00439261
ALG10B	AD	1.2	1.1	2	0.997543	0.00362783
SLC2A13	AT	10	null	null	0.0464769	0.136863
SLC2A13	AT	4.2	null	null	0.0464025	0.136871
CNTN1	AT	17	null	null	0.0468997	0.684342
CNTN1	AT	26	null	null	0.046898	0.684472
PPHLN1	AT	16	null	null	0.00164194	0.00541679
PPHLN1	AT	18	null	null	0.141482	0.0453985
PPHLN1	AT	14.2	null	null	0.312204	0.0400265
IRAK4	ES	5	3	6	0.0249237	0.131749
SCAF11	AT	18	null	null	0.189675	0.0408893
SCAF11	AT	5	null	null	0.173514	0.0299162
SLC38A1	AD	1.2	1.1	4	0.0379677	0.304166
TMEM106C	AD	5.2	5.1	6	0.0928635	0.032137
SENP1	ES	6	5	7	0.722842	0.00290618
PFKM	ES	16.3	16.1	17	0.0351896	0.966854
ASB8	AT	5.4	null	null	0.0437069	0.000787127
ASB8	AT	4.2	null	null	0.0437142	0.000787688
CACNB3	AP	3	null	null	0.266816	0.0297655
FKBP11	AT	6.2	null	null	0.00270566	0.371599
FKBP11	AA	7.1	6.1	7.2	0.151153	0.012212
FKBP11	AA	2.1:2.2	1	2.3	0.00911125	0.983308
LMBR1L	AA	15.1	14.1	15.2	0.849688	0.00249394
LMBR1L	ES	4.1:4.2	3	5	0.149841	0.0127236
TUBA1B	ES	2	1	3	0.539041	0.0132143
TROAP	AT	10.2	null	null	0.91136	0.0164456
MCRS1	ES	2	1	3	0.014204	0.238362
COX14	ES	2	1.1	4	0.0346021	0.0153636
CERS5	AA	6.1	1	6.2	0.0329212	0.0998289
CERS5	ES	6.2	1	8	0.000248303	0.0321751
LETMD1	AA	8.1	7	8.2	0.0245843	0.0110206
LETMD1	ES	3.3:4:5:6	3.2	7	0.12747	0.00912167
LETMD1	AD	3.3	3.2	4	0.0646003	0.0476967
LETMD1	ES	00:02:03.200000	1.2	7	0.451571	8.7754e-05
LETMD1	AD	1.3	1.2	2	0.68252	0.0111988
LETMD1	AD	1.2:1.3	1.1	2	0.866379	0.00861894
TFCP2	ES	09:10:11	8	12	0.00482297	0.843756
DAZAP2	AP	1	null	null	0.0368757	0.112362
DAZAP2	AP	2	null	null	0.0368599	0.11229
DAZAP2	AT	6	null	null	0.221066	0.0244548
DAZAP2	AT	5	null	null	0.687978	0.0028808
DAZAP2	AA	4.1	3	4.2	0.36244	0.0286399
SLC4A8	AT	20	null	null	0.58543	0.00830965
SLC4A8	AT	29	null	null	0.136809	0.0446656
ACVR1B	AT	10.2	null	null	0.0189807	0.567823
ACVR1B	AT	9.2	null	null	0.511835	0.0444149
GRASP	AD	5.2	5.1	6	0.684605	0.0160448
NR4A1	AT	11	null	null	0.455594	0.0274322
NR4A1	AT	6.2	null	null	0.455556	0.0274169
KRT8	AD	1.2	1.1	3.2	0.57462	0.0144682
EIF4B	AD	12.2	12.1	13	0.874505	0.0283398
EIF4B	ES	6	5.2	7	0.0238783	0.0652105
TENC1	AP	1	null	null	0.26766	0.0171482
TENC1	AP	2	null	null	0.109746	0.0338255
TENC1	AP	3	null	null	0.380534	0.0282798
TENC1	AD	20.4:20.5:20.6	20.3	21	0.931536	0.0386443
CSAD	ES	14	13	15	0.167516	0.00371347
CSAD	RI	10.2:10.3	10.1	10.4	0.00189832	0.000328164
CSAD	ES	8:9:10.1:10.2:10.3:10.4:10.5	7.2	11	0.0459452	0.292545
CSAD	ES	8:9:10.1:10.4	7.2	11	0.00196538	0.347049
PFDN5	AA	6.1	5	6.2	0.0123391	0.230711
PFDN5	ES	2:3:5:6.1	1	6.2	0.0593598	0.0227718
PFDN5	ES	2:4.1:4.2:5	1	6.2	0.00536614	0.0376017
PFDN5	ES	4.1:4.2:5	1	6.2	0.140785	0.0107171
PFDN5	ES	4.2:5	1	6.2	0.0774699	0.0026594
PFDN5	ES	02:03:05	1	6.2	0.000152333	0.00775562
PFDN5	ES	02:05:00	1	6.2	0.0031032	0.000808608
PFDN5	ES	5	1	6.2	0.000253996	7.01345e-05
C12orf10	ES	3	2.2	4	0.536822	0.0481314
PRR13	AP	1.1	null	null	0.377974	0.00200775
PRR13	AA	4.1:4.2:4.3	3	4.4	0.00431563	0.301616
PRR13	AA	4.1	3	4.2	0.00069556	0.781792
PRR13	AA	4.1:4.2:4.3:4.4	3	4.5	0.0137503	0.735134
PRR13	AA	4.1:4.2	3	4.3	0.00770837	0.0824306
PRR13	AD	1.3	1.2	3	0.429726	0.0399216
PCBP2	AT	14.2	null	null	0.0037888	0.000978733
PCBP2	AT	18	null	null	0.00378829	0.000978016
TARBP2	ES	3.1:3.2:3.3	1.2	4.1	0.495729	0.0353273
ATF7	AT	14	null	null	0.00534487	0.950514
ATP5G2	AA	4.1	3	4.2	0.583367	0.0362808
CALCOCO1	RI	14.3	14.2	14.4	0.00631809	0.0102205
SMUG1	RI	4.2	4.1	4.3	0.203221	0.00573412
COPZ1	RI	10.2:10.3	10.1	10.4	0.0298293	0.168549
PPP1R1A	AT	7.3	null	null	0.00460286	0.00483978
PPP1R1A	AT	8	null	null	0.00460287	0.00483993
ITGA7	AP	3	null	null	0.0123676	0.883411
ITGA7	AP	1	null	null	0.0171527	0.890768
BLOC1S1	AP	1	null	null	0.000726084	0.169928
BLOC1S1	AP	2	null	null	0.000726083	0.16989
BLOC1S1	RI	4.2	4.1	4.3	0.0127693	0.00680876
WIBG	AT	7	null	null	0.641612	0.0299736
WIBG	AT	5	null	null	0.64162	0.029975
RAB5B	ES	4	3	5	0.0104195	0.437452
ERBB3	AP	20.1	null	null	0.00127991	0.0421368
ERBB3	AT	5.2	null	null	0.639108	0.0442285
ERBB3	AT	29	null	null	0.639142	0.0442497
RPL41	RI	1.2	1.1	1.3	0.194175	0.00113782
MYL6B	AA	2.1	1	2.2	0.983368	0.0148872
MYL6	AD	4.2:4.3	4.1	5	0.549633	0.00178401
MYL6	ES	4.3	4.1	5	0.122661	0.000700383
MYL6	RI	4.2	4.1	4.3	0.0225251	0.986212
SMARCC2	ES	18	17	19	0.0712422	0.0314256
RNF41	ES	2	1.2	3	0.672231	0.0173397
COQ10A	AP	3.1	null	null	0.00602989	NA
RBMS2	ES	2	1	3	0.825867	0.0433643
PTGES3	ES	5	4.2	6	0.00275611	0.0220568
NACA	AD	3.4:3.5	3.3	4.2	0.302374	0.0139825
R3HDM2	ES	13	11	15	0.0239144	0.00889542
R3HDM2	ES	12	11	13	0.00298635	0.00341666
MARS	RI	20.2	20.1	20.3	0.011143	0.106989
DCTN2	ES	07:09:00	2	10	0.0237057	0.59924
PIP4K2C	RI	11.2	11.1	11.3	0.834692	0.0427814
DTX3	RI	1.4	1.3	1.5	0.0263859	0.591876
DTX3	RI	1.2:1.3:1.4	1.1	1.5	0.000386537	0.174843
DTX3	AD	1.2:1.3	1.1	1.5	0.0259133	0.0337938
ARHGEF25	AP	1	null	null	0.585664	0.0341064
ARHGEF25	AP	3	null	null	0.585665	0.0341068
OS9	RI	7.2:7.3	7.1	7.4	0.0244154	0.530646
OS9	ES	5.1:5.2:5.3:6:7.1:7.3:7.4:8:9.1	4	9.2	0.0104141	0.00181118
OS9	ES	5.1:5.2:5.3:6:7.1:7.4:8:9.1	4	9.2	0.011867	0.0262012
TSPAN31	AT	6.2	null	null	0.179114	0.0309012
TSPAN31	AT	7	null	null	0.179104	0.0309235
METTL21B	AP	3	null	null	0.01584	0.530996
METTL21B	AP	1	null	null	0.00854298	0.923237
MSRB3	ES	02:03:00	1	4	0.776628	0.0373411
CPSF6	ES	3	2.2	4	0.0454924	0.19218
LYZ	AT	4	null	null	0.212667	0.0025727
YEATS4	ES	03:04:00	2	5	0.806045	0.0471148
CCT2	ES	16	15	17	0.0327391	0.0131111
CNOT2	AP	11.1	null	null	0.701864	0.0382951
CNOT2	AP	1.1	null	null	0.701865	0.0382963
ZFC3H1	AT	2.3	null	null	0.951254	0.0383456
ZFC3H1	AT	34	null	null	0.953652	0.03836
NAP1L1	RI	13.2:13.3	13.1	13.4	0.991605	0.0422108
PPP1R12A	AP	1	null	null	0.450212	0.00611036
PPP1R12A	AP	2.1	null	null	0.439137	0.00510051
PPP1R12A	ES	15	14	16	0.0289535	0.499826
KITLG	ES	6	5	7	0.993139	0.038111
POC1B	ES	12	10	13	0.207941	0.0211843
UBE2N	RI	4.3	4.2	4.4	0.0480285	0.77613
SOCS2	RI	4.4	4.3	4.5	0.846091	0.0107126
CRADD	AT	5	null	null	0.273168	0.0145771
VEZT	AT	18	null	null	0.0305734	0.150772
VEZT	ES	5	4	6.1	0.0420514	0.0699284
LTA4H	ES	18.1:18.2	17	19	0.0055917	0.15999
LTA4H	AA	18.1	17	18.2	0.0164987	0.0174624
NEDD1	AD	2.3	2.2	3	0.0411331	0.495231
TMPO	AT	5.2	null	null	0.616384	0.00392036
SLC25A3	AT	8	null	null	0.0787868	0.0202054
SLC25A3	AT	1.6	null	null	0.0730486	0.0134071
SLC25A3	AD	2.2	2.1	4.1	0.309845	0.0458302
GNPTAB	AT	3	null	null	0.850589	0.0450755
CCDC53	ES	11	9	12	0.199864	0.0196264
CCDC53	ES	3	2	6	0.816591	0.0201735
PARPBP	AT	4.3	null	null	0.162763	0.0267638
TXNRD1	AD	4.2	4.1	6.2	0.0247043	0.299009
APPL2	AT	22	null	null	0.0743183	0.0121921
APPL2	AT	11.3	null	null	0.0743183	0.0121921
RIC8B	ES	12:13:14:15:16	11	17	0.888326	0.0418156
RIC8B	ES	13	11	17	0.855379	0.00745183
C12orf23	AP	1	null	null	0.0134698	0.578882
C12orf23	AP	4.1	null	null	0.0132315	0.252582
C12orf23	ES	2.2:3.2	1	4.2	0.0350937	0.527582
C12orf23	ES	2.2	1	4.2	0.0274439	0.124592
BTBD11	AT	19	null	null	0.00139393	0.00182087
BTBD11	AT	17.2	null	null	0.00139392	0.00182146
FICD	AA	3.1	2.1	3.2	2.88758e-05	0.168827
SART3	ES	7	6	8.1	0.00578294	0.000119197
ISCU	AT	6	null	null	0.0272688	0.00803312
ISCU	AT	5.7	null	null	0.0272706	0.00801874
UNG	AP	1	null	null	0.0370285	0.221958
UNG	AP	2.1	null	null	0.0370272	0.221936
UBE3B	AT	29	null	null	0.064136	0.0445068
UBE3B	AT	28	null	null	0.0701036	0.0432508
MMAB	AA	9.1:9.2	8	9.3	0.0150728	0.256593
MVK	AT	12	null	null	0.039725	0.17205
MVK	AT	8.2	null	null	0.0396349	0.171759
TRPV4	ES	7	6	8	0.47253	0.0385856
TCHP	AT	16	null	null	0.296611	0.0193558
TCHP	AT	14.2	null	null	0.296611	0.0193558
GIT2	ES	19	18.2	20	0.0318339	0.746738
GIT2	ES	17.1:17.2:18.1	15	18.2	0.711993	0.0330442
GIT2	ES	17.1:17.2	15	18.2	0.373495	0.00154874
C12orf76	AT	6	null	null	0.938401	0.0183457
C12orf76	ES	9.1	8	10.2	0.00905909	0.037315
ATP2A2	ES	7	6	8	0.013499	0.956406
GPN3	AP	2.1	null	null	0.703087	0.0240464
GPN3	AP	1	null	null	0.703087	0.0240464
FAM216A	AT	7	null	null	0.0022063	0.00506086
FAM216A	AT	5.2	null	null	0.0022063	0.00506086
VPS29	ES	2	1	3.1	0.389843	0.000198421
VPS29	ES	2:3.1:3.2	1	5	0.555988	0.00417051
VPS29	ES	00:02:03.100000	1	5	0.185137	0.000568331
TCTN1	ES	00:15:16.100000	14	16.2	0.0231905	0.68158
ATXN2	ES	18.1:18.2	17	19	2.14535e-05	0.019722
ATXN2	ES	18.1	17	19	0.00142499	0.196175
ALDH2	ES	2	1	3	5.44848e-05	0.0350503
TMEM116	ES	3	2	4	0.00960968	0.470668
ERP29	AP	1	null	null	0.0171224	0.042645
ERP29	AP	2	null	null	0.0171189	0.0425868
ERP29	ES	3	1	4	0.854222	4.76218e-05
RPL6	AD	1.2	1.1	2	0.330945	0.0264071
DDX54	AA	20.1	19	20.2	0.515458	0.0288794
RBM19	AT	24.3	null	null	0.139747	0.0478371
RBM19	AT	25	null	null	0.139751	0.0478278
CCDC64	ES	06:07:00	5	8	0.0467762	0.963098
RPLP0	AA	5.1:5.2	4.2	5.3	0.00580066	0.59039
RPLP0	ES	4.2:5.1	4.1	5.2	0.0647102	0.0167041
RPLP0	AA	5.1	4.1	5.2	0.318243	0.0315904
RPLP0	AD	4.2	4.1	5.1	0.0436076	0.867546
RPLP0	AA	1.3	1.1	1.4	0.0643716	0.0226069
PXN	AP	2	null	null	0.252875	0.0469293
PXN	AP	3	null	null	0.0212273	0.332867
SRSF9	ES	3	2	4	0.0131493	0.318476
DYNLL1	AT	5.2	null	null	0.0372771	0.177469
DYNLL1	AT	4.5	null	null	0.0374051	0.178052
CAMKK2	ES	15	14	16	0.00365196	0.0797361
DIABLO	ES	3	2.4	4	0.0437262	0.775827
DIABLO	AA	2.3	2.1	2.4	0.00178414	0.0716117
RSRC2	AA	9.1	8	9.2	0.366027	0.0178973
ABCB9	AT	14.2	null	null	0.0198486	0.767857
ABCB9	AT	13.2	null	null	0.0151616	0.913025
ARL6IP4	RI	5.2	5.1	5.3	0.0386395	0.374603
ARL6IP4	AA	3.1	2.1	3.2	0.174031	0.0489
ARL6IP4	AD	2.2	2.1	3.2	0.0294852	0.992263
EIF2B1	AT	8	null	null	0.0392939	0.0552828
EIF2B1	AT	5.4	null	null	0.0393831	0.0552839
EIF2B1	RI	5.2	5.1	5.3	0.0159564	0.0121985
ZNF664	RI	1.2:1.3	1.1	1.4	0.0217089	0.59517
SCARB1	AT	13.4	null	null	0.217013	0.00580982
SCARB1	AT	15	null	null	0.217102	0.00582168
UBC	RI	1.6:1.7	1.5	1.8	0.3576	0.0287905
AACS	RI	13.3	13.2	13.4	0.294876	0.00627981
SLC15A4	RI	3.3	3.2	3.4	0.00406048	0.545593
SFSWAP	ES	15	14	16.1	0.048916	0.163754
PUS1	ES	03:04:00	2.2	5	0.149011	0.0445358
EP400NL	AT	6.2	null	null	0.0041292	0.069143
EP400NL	AT	13	null	null	0.00331188	0.025228
PXMP2	AT	12	null	null	0.495399	0.0149628
PXMP2	AT	7.2	null	null	0.495821	0.0149725
PGAM5	AT	8	null	null	0.334874	0.0441354
PGAM5	AT	7	null	null	0.334878	0.0441479
GOLGA3	AT	16.2	null	null	0.0010271	0.0156729
GOLGA3	AT	22.2	null	null	0.00110283	0.0539533
GOLGA3	AT	24	null	null	0.000398048	0.0140928
GOLGA3	AD	1.2	1.1	2.2	0.00873776	0.284522
ZNF605	ES	2	1	3	0.90269	0.016441
ZNF140	AA	5.1	4	5.2	0.690144	0.0263504
N6AMT2	AP	2	null	null	0.195736	0.00896154
N6AMT2	AP	1	null	null	0.195732	0.00895874
ZDHHC20	ES	12	11	13.1	0.436041	0.0414651
ZDHHC20	ES	2	1	3	0.021449	0.61639
HSPH1	ES	13	12	14	0.759782	0.0305823
EXOSC8	ES	2	1	3	0.00730078	0.366948
SUPT20H	AA	21.1	20	21.2	0.249108	0.0134429
SUPT20H	AA	21.1:21.2	20	21.3	0.00491015	0.0889353
SUPT20H	AA	21.2	20	21.3	0.356308	0.0274835
NHLRC3	ES	4	3	5	0.0109098	0.00216875
NAA16	AT	20	null	null	0.175743	0.0310315
NAA16	AT	11.2	null	null	0.175743	0.0310315
AKAP11	ES	10	9	11	0.02455	0.0197982
CCDC122	AT	8	null	null	0.0827616	0.00657834
CCDC122	AT	7	null	null	0.0827642	0.00657926
TPT1	AT	5	null	null	0.0960093	0.00769377
TPT1	AT	4.2	null	null	0.0960252	0.00769377
TPT1	ES	1.4	1.1	2	0.267457	0.00687378
SLC25A30	ES	3	1	4	0.017037	0.40334
LRCH1	AT	21	null	null	0.0680273	0.0347714
LRCH1	AT	20	null	null	0.0680597	0.0348034
CDADC1	AA	4.1	3	4.2	0.00963187	0.30694
EBPL	ES	2:4.1:4.2	1	6	0.0128948	0.00774373
DHRS12	AT	10.3	null	null	0.90182	0.0108204
DHRS12	AT	9	null	null	0.901857	0.0108303
NEK3	AP	3.1	null	null	0.199772	0.0362316
DACH1	ES	4	3	5	0.0283262	0.591294
COMMD6	ES	6	5.2	7	0.0131155	0.452512
LMO7	ES	12	9	13	0.39188	0.000461855
LMO7	ES	10:11:00	9	12	0.845612	0.00325777
RBM26	AA	13.1	12	13.2	0.602262	0.0151893
ABCC4	ES	18	17	19	0.00236448	0.901232
PCCA	ES	22	21	23	0.0107411	0.618993
TEX30	ES	5	4	6	0.0200647	0.557975
LIG4	AP	1	null	null	0.0765446	0.00256841
LIG4	AP	3	null	null	0.141127	0.00710307
CARKD	ES	03:04:05	1	6	0.163127	0.0416067
ARHGEF7	AT	28	null	null	0.0438578	0.0649242
ARHGEF7	AT	25.2	null	null	0.0438828	0.0646081
MCF2L	AT	39	null	null	0.000383459	0.000319793
F10	AA	5.1	4	5.2	0.00863676	0.773827
PCID2	RI	14.2:14.3	14.1	14.4	0.452042	0.0262454
GRTP1	AT	8	null	null	0.13195	0.0122854
GRTP1	AT	7.2	null	null	0.13195	0.0122854
TFDP1	AA	13.1	12	13.2	0.0270891	0.436146
GAS6	AP	10.1	null	null	0.0261274	0.910608
CDC16	RI	18.2	18.1	18.3	0.31272	0.0182147
POTEM	ES	4	3	5	0.243662	0.0437257
CCNB1IP1	AP	1	null	null	0.762986	0.0365866
CCNB1IP1	ES	7.1:7.2	5	8	0.0355164	0.0715463
OSGEP	AD	4.5	4.4	5	0.0498374	0.0372551
APEX1	AD	2.3	2.2	3	0.0094894	0.124705
RNASE4	ES	1.2:3	1.1	4	0.352981	0.0401376
METTL17	RI	9.2	9.1	9.3	0.0314674	0.0244711
METTL17	RI	8.2	8.1	8.3	0.038566	0.0188917
METTL17	AA	4.1	3	4.2	0.0857779	0.0052823
NDRG2	AP	7.1	null	null	0.0792123	0.0484675
NDRG2	AP	4.1	null	null	0.857476	0.0263877
NDRG2	AD	4.6	4.5	5.2	0.0343129	0.576531
NDRG2	AD	4.2:4.3:4.4:4.5:4.6	4.1	5.2	0.0124732	0.565373
NDRG2	ES	4.5:4.6	4.1	5.2	0.0149365	0.0563733
NDRG2	ES	4.2:4.5	4.1	5.2	0.650855	0.0218763
NDRG2	ES	4.5	2	5.2	0.261921	0.0151263
HNRNPC	AP	1	null	null	0.0474195	0.856249
HNRNPC	AP	2.1	null	null	0.0447221	0.852204
HNRNPC	RI	8.3	8.2	8.4	0.048654	0.392686
HNRNPC	ES	2.4:2.5:2.6	1	3.2	0.667589	0.0199032
METTL3	RI	8.2	8.1	8.3	0.104872	0.0342992
SALL2	RI	3.2:3.3:3.4	3.1	3.5	0.934481	0.033931
OXA1L	AD	1.2	1.1	2	0.0981839	0.0292962
MRPL52	ES	3	2	4.1	0.548066	0.0386522
MRPL52	RI	1.2:1.3	1.1	1.4	0.0335252	0.193974
RBM23	AA	8.1	7	8.2	0.817123	0.0378102
PRMT5	AD	1.2	1.1	2	0.682496	0.0323245
HAUS4	ES	3	2	4	0.620283	0.00572599
PSMB5	AD	1.2	1.1	2	0.0342575	0.994539
PABPN1	RI	5.2	5.1	5.3	0.0224231	0.00443483
PABPN1	RI	1.2	1.1	1.3	0.0174396	0.0126453
NGDN	AP	1	null	null	0.0161689	0.00202051
NGDN	AP	8.1	null	null	0.0161781	0.0020245
THTPA	RI	1.2	1.1	1.3	0.744461	0.014058
DHRS4	AT	8	null	null	0.0012262	0.00681881
DHRS4	AT	7.2	null	null	0.00122621	0.00684769
DHRS4	ES	4	3	5	0.0208861	0.167068
DHRS4L2	AP	2	null	null	0.932002	0.0227736
DHRS4L2	AP	1	null	null	0.932011	0.022773
DHRS4L2	AT	8.2	null	null	0.0173513	0.0975461
DHRS4L2	AT	9	null	null	0.0171848	0.0976573
PCK2	AT	12.2	null	null	0.755764	0.0102813
PCK2	AT	9.2	null	null	0.755767	0.0102827
PSME1	RI	10.3	10.2	10.4	0.0134882	0.601216
PSME1	RI	10.2:10.3	10.1	10.4	0.0327954	0.743311
EMC9	AA	3.1:3.2	2	3.3	0.0279486	0.023682
EMC9	RI	1.2:1.3	1.1	1.4	0.0468201	0.784627
PSME2	AA	3.1:3.2	2	3.3	0.784853	0.0134723
PSME2	AA	3.2	2	3.3	0.0259133	0.0378405
PSME2	AA	3.1	2	3.2	0.000359644	0.718951
IRF9	AT	10	null	null	0.0011554	0.0356315
IRF9	AT	4.2	null	null	0.00115541	0.0355708
IRF9	ES	8	7	9	0.0490898	0.818957
TM9SF1	AP	1	null	null	0.652279	0.00605956
TM9SF1	AP	6.1	null	null	0.652283	0.00606008
TM9SF1	AA	9.1	8	9.2	0.341335	0.0303942
TM9SF1	AA	6.3	6.1	6.4	0.285549	0.00464139
GMPR2	RI	10.2	10.1	10.3	0.0138196	0.527495
GMPR2	RI	2.2	2.1	2.3	0.0163203	0.734056
CIDEB	ES	2	1	3	0.042491	0.017845
LTB4R	AP	1	null	null	0.0427869	0.0206257
LTB4R	AP	2.1	null	null	0.0427864	0.0206246
ADCY4	RI	18.6	18.5	18.7	0.00610869	0.71581
STXBP6	AT	12	null	null	0.791023	0.0481504
STXBP6	AT	11	null	null	0.791023	0.0481485
STXBP6	ES	03:04:00	1.1	6	0.252998	0.0211731
C14orf23	AT	6	null	null	0.0192318	0.399944
C14orf23	AT	5	null	null	0.0318413	0.258516
COCH	AT	11	null	null	0.0201102	0.0837113
COCH	AT	12	null	null	0.0201092	0.0837668
PPP2R3C	ES	3	1.3	4.2	0.00275688	0.023268
KIAA0391	AP	2.1	null	null	0.225793	0.00848199
KIAA0391	AP	1	null	null	0.22579	0.00847841
PSMA6	ES	6	5	7	0.0346168	0.227811
RALGAPA1	ES	42	41	43	0.198837	0.00038947
BRMS1L	AT	12	null	null	0.638188	0.0206276
SLC25A21	AT	10.2	null	null	0.73761	0.0462896
SLC25A21	AT	11	null	null	0.737599	0.0462975
MIPOL1	AT	17	null	null	0.0391708	0.00325826
MIPOL1	AT	20	null	null	0.0350074	0.00197585
CTAGE5	AP	2	null	null	0.038935	0.114717
CTAGE5	AP	4.1	null	null	0.00326725	0.0716938
CTAGE5	AT	27	null	null	0.626697	0.0418881
CTAGE5	AT	26	null	null	0.626697	0.0418881
FAM179B	ES	8	7	9	0.33478	0.00231826
LRR1	ES	6	5	7	0.00584329	0.947034
SOS2	ES	9	8	10	0.0485144	0.293213
ATP5S	AP	1	null	null	0.00192653	0.920555
CDKL1	AT	10	null	null	0.000550446	0.00859541
CDKL1	AT	9.3	null	null	0.000550452	0.00859458
NIN	AT	32.2	null	null	0.559048	0.04522
NIN	AT	33	null	null	0.481723	0.0482259
NIN	ES	18	17	19	0.57382	0.00469606
C14orf166	ES	3	2	4	0.243846	0.0134374
CNIH1	AT	7	null	null	0.572753	0.0260768
CNIH1	ES	6.1	5	7	0.321545	0.0022261
SAMD4A	ES	4	3	5	0.283985	0.0150492
LGALS3	AT	7	null	null	0.0611572	0.0221073
LGALS3	AT	6	null	null	0.061155	0.0221037
FBXO34	AT	6	null	null	0.106136	0.0198222
FBXO34	AT	3.2	null	null	0.106136	0.0198222
ACTR10	ES	02:03:00	1	4	0.454027	0.0261487
JKAMP	AD	1.2	1.1	2.2	0.0225267	0.815093
PCNXL4	AT	2.2	null	null	0.472188	0.00418521
PCNXL4	AT	12	null	null	0.564385	0.00361769
PCNXL4	ES	11	10	12	0.900096	0.0236174
PPM1A	AT	6.2	null	null	0.595272	0.0148623
PPM1A	AT	9	null	null	0.595272	0.0148518
ZBTB25	AP	2	null	null	0.949619	0.0239766
ZBTB25	AP	1	null	null	0.949618	0.0239755
ZBTB25	AA	7.1	6	7.2	0.301094	0.0224887
CHURC1	ES	3.2	2	4	0.0304405	0.560594
MAX	RI	5.7	5.6	5.8	0.36083	0.00782596
MAX	RI	5.2:5.3:5.4:5.5:5.6:5.7	5.1	5.8	0.0305698	0.469671
MAX	AD	5.2:5.3:5.4:5.5:5.6	5.1	5.8	0.034812	0.377824
MAX	ES	5.5:5.6	5.1	5.8	0.647868	0.0403188
FUT8	AP	2	null	null	0.0614516	0.0187263
FUT8	AP	1	null	null	0.0614526	0.018727
GPHN	ES	2	1	3	0.992163	0.0285704
PIGH	AT	4	null	null	0.309998	0.00644347
PIGH	AT	5	null	null	0.310046	0.00644751
VTI1B	ES	2	1	3	0.664873	0.00591269
EXD2	ES	03:04:00	1	6	0.0145195	0.56678
GALNT16	AT	16.2	null	null	0.932285	0.00849246
GALNT16	AT	15.2	null	null	0.932286	0.00849264
ERH	AT	3.2	null	null	0.251466	0.00460284
ERH	AT	4	null	null	0.251647	0.00462439
SRSF5	AA	8.1	7.2	8.2	0.0230879	0.354497
SRSF5	AA	7.1	6	7.2	0.0190046	0.190038
PCNX	ES	07:08:00	6	9	0.0351247	0.665399
DCAF4	AT	14	null	null	0.0312692	0.320282
DCAF4	AT	13.2	null	null	0.031279	0.320428
RBM25	AT	11.5	null	null	0.0492208	0.00744288
RBM25	AT	21	null	null	0.0492235	0.00744315
PSEN1	ES	13	12	14	0.515316	0.0383749
ZNF410	ES	5	4.2	6.1	0.497049	0.000571513
COQ6	AP	2	null	null	0.924982	0.0393296
COQ6	AP	1	null	null	0.962189	0.0397079
COQ6	RI	10.2	10.1	10.3	0.75014	0.0454272
ENTPD5	AT	17	null	null	0.00558643	0.00148991
ENTPD5	AT	18	null	null	0.00522472	0.00152716
CCDC176	AT	13.2	null	null	0.147374	0.0103519
ABCD4	ES	8.2	7	9	0.00684233	0.746947
ABCD4	AA	8.1	7	8.2	0.0138407	0.102109
ABCD4	ES	00:03:04.100000	2	5	0.0399779	0.83975
DLST	ES	2	1	3	0.833483	0.0460962
PGF	ES	7	6	8	0.0332159	0.565509
ACYP1	AT	3.2	null	null	0.0096677	0.00667078
TMED10	ES	4	3	5	0.204545	0.0441539
FOS	AP	2.1	null	null	0.0604796	0.0285511
FOS	AP	1	null	null	0.0604805	0.0285373
FOS	RI	2.5	2.4	2.6	0.00586667	0.00462111
FOS	RI	2.3	2.2	2.4	0.010245	0.000563536
BATF	ES	2.2:3.1	2.1	3.2	0.73055	0.0428529
IFT43	AT	12	null	null	0.0201295	0.0834843
IFT43	AT	11.2	null	null	0.0338225	0.309515
IFT43	ES	2	1	3	0.0134419	0.408429
GPATCH2L	AT	2	null	null	0.386881	0.0244025
GPATCH2L	AT	13	null	null	0.288611	0.00181461
GPATCH2L	AT	12.2	null	null	0.143903	0.000129854
GSTZ1	AP	2	null	null	0.00873679	0.0879888
GSTZ1	AP	1	null	null	0.0187898	0.10999
GSTZ1	ES	5	1	6	0.000464543	0.0155718
SLIRP	AT	4.2	null	null	0.39374	0.0490291
SLIRP	AT	6	null	null	0.1332	0.0433146
ADCK1	ES	6	5	7	0.895425	0.0223805
ADCK1	ES	5	3	6	0.499716	0.0037461
ZC3H14	ES	13:14.1:14.2	12	15	0.0123988	0.410765
EFCAB11	AD	1.2	1.1	3	0.285573	0.0209287
TDP1	ES	11	10.1	12	0.00196206	0.488751
PSMC1	ES	3	2	4	0.440801	0.00241343
C14orf159	AP	2	null	null	0.00779817	0.293067
NDUFB1	ES	3	1	4	0.0145224	0.837306
LGMN	AD	9.2	9.1	10	0.000391441	0.570658
TMEM251	AD	1.2	1.1	2	0.531646	0.0343193
IFI27	AP	1	null	null	0.000832246	0.729202
IFI27	AP	2	null	null	0.000832159	0.728833
SERPINA1	ES	2.1:2.2:2.4:2.5	1.1	3.2	0.344046	0.00959912
PAPOLA	AT	9.4	null	null	0.285323	0.0434039
SETD3	AT	8.2	null	null	0.187984	0.00198061
EVL	AT	17	null	null	0.0264982	0.00110526
EVL	AT	14.2	null	null	0.0264971	0.0011051
SLC25A29	AP	3.1	null	null	0.0439876	0.00514277
SLC25A29	AP	1	null	null	0.0439857	0.00514207
SLC25A29	AA	3.2:3.3:3.4:3.5:3.6	2	3.7	0.0357117	0.0400915
WARS	ES	3	2.3	4	0.487844	0.0353616
PPP2R5C	AT	9	null	null	0.672218	0.0216873
PPP2R5C	AT	18.2	null	null	0.906235	0.0106657
HSP90AA1	AT	11.2	null	null	0.417458	0.0419354
HSP90AA1	AT	13	null	null	0.4175	0.0419544
APOPT1	ES	3	2	5	0.00862635	0.907925
KLC1	RI	14.2	14.1	14.3	0.0436249	0.147869
KLC1	ES	14.1:15	13.3	18	0.00245431	0.702313
KLC1	ES	15	13.3	18	0.00678487	0.785586
KLC1	AD	13.3	13.2	14.1	0.928571	0.0231258
KLC1	ES	13.3:15:16	13.2	18	0.303897	0.0109906
KLC1	ES	15:16:00	13.2	18	0.382757	0.0140439
KLC1	AD	13.3	13.2	18	0.0310146	0.171622
KLC1	AA	13.1	12	13.2	0.00454867	0.0507526
ZFYVE21	AA	3.1	2	3.2	5.67223e-06	0.291538
C14orf2	ES	3	2	5	0.00860398	0.530666
AKT1	AA	15.1	14	15.2	0.000238132	0.116284
AKT1	RI	2.4	2.3	2.5	0.0362104	0.607026
C14orf79	AD	2.3:2.4	2.2	3.2	0.0341576	0.0300603
NUDT14	ES	3	2	4	0.0124629	0.409185
MTA1	ES	4	3	5	0.00182767	0.468228
C14orf80	AP	2	null	null	0.945367	0.0158079
C14orf80	ES	8	7	10	0.912423	0.0186479
TUBGCP5	AT	22.2	null	null	0.297145	0.0114565
TUBGCP5	AT	23	null	null	0.297183	0.0114621
CYFIP1	AP	18.1	null	null	0.928389	0.0166346
CYFIP1	AP	1	null	null	0.928382	0.01663
NIPA1	AP	1	null	null	0.000406351	0.228639
SNRPN	AA	10.3	9	10.4	0.0371805	0.363605
SNURF	AT	11	null	null	0.818864	0.0262255
SNURF	AT	3.2	null	null	0.821489	0.0235326
TJP1	ES	23	22	24	0.192963	0.0256611
MTMR10	AT	17	null	null	0.00234927	0.0164976
MTMR10	AT	18.4	null	null	0.00234972	0.0164966
EMC4	AT	4.3	null	null	0.0238613	0.0829411
GOLGA8A	AP	9	null	null	0.0167152	0.176863
DPH6	AT	10	null	null	0.0597278	0.0167117
DPH6	AT	4	null	null	0.059727	0.0167113
EIF2AK4	ES	15	14	16	0.00788062	0.886661
SRP14	AT	4.2	null	null	0.435171	0.0293893
SRP14	AT	5	null	null	0.454016	0.0295675
PAK6	AP	2	null	null	0.0290013	0.891208
IVD	ES	2	1	3	0.55702	0.0164203
JMJD7	RI	2.2	2.1	2.3	0.0231209	0.0416721
PLA2G4F	AA	3.1	2	3.2	0.989359	0.0232131
TMEM87A	AT	13.2	null	null	0.0776145	0.0248298
GANC	AT	15	null	null	0.597249	0.0262356
SNAP23	AT	7.2	null	null	0.58408	0.0299646
SNAP23	AT	10	null	null	0.583719	0.0298443
SNAP23	ES	8	6	9.1	0.457151	0.0368048
PPIP5K1	ES	27	26	29	0.0475608	0.146555
CKMT1B	AT	10	null	null	0.0362024	0.00036474
CKMT1B	AT	7.2	null	null	0.0362021	0.000364694
CKMT1B	AA	8.1	7.1	8.2	0.0251272	0.0389811
CKMT1B	AA	5.1	4	5.2	0.0373615	0.0423302
CKMT1B	ES	3.2	2.2	4	0.659079	0.00223896
SPG11	AT	40	null	null	0.111263	0.0135339
SPG11	AT	32.2	null	null	0.0586088	0.0267372
B2M	RI	2.4	2.3	2.5	0.174215	0.0019337
B2M	ES	1.2:2.1:2.2	1.1	2.3	0.194555	0.0249918
SORD	AT	11	null	null	0.00968882	0.00577797
SORD	AT	9	null	null	0.00969236	0.00576573
SHF	AT	9.2	null	null	0.00885797	0.153052
SHF	AT	10	null	null	0.00885783	0.153047
SPATA5L1	AT	8	null	null	0.0170106	0.768497
SPATA5L1	AT	5.3	null	null	0.0169364	0.76856
C15orf48	RI	1.2	1.1	1.3	0.00041607	0.107347
SEMA6D	AT	24	null	null	0.986568	0.0384022
MYEF2	AT	11.2	null	null	0.0527934	0.0438382
DUT	AP	2.1	null	null	0.001332	0.0506031
DUT	AP	3.1	null	null	0.000607004	0.0370736
DUT	AA	6.3:6.4	6.1	6.5	0.589961	0.00116256
SHC4	AP	1	null	null	0.108242	0.0101451
SHC4	AP	7	null	null	0.149106	0.00619861
EID1	RI	1.2	1.1	1.3	0.157474	0.0150923
DTWD1	AT	5	null	null	0.0635454	0.00121682
DTWD1	AT	10	null	null	0.063545	0.00121669
DTWD1	ES	6	3	8	0.441465	0.00831098
USP8	ES	1.2:2	1.1	3	0.172951	0.0426479
MYO5C	ES	22	21	23	0.224805	0.0346438
CCPG1	AP	1	null	null	0.766477	0.0118053
CCPG1	AP	2	null	null	0.766472	0.0118109
TEX9	AT	11.2	null	null	0.417881	0.0458775
TEX9	AD	1.4	1.3	2	0.0332157	0.0625553
ZNF280D	AP	1	null	null	0.0480099	0.000770439
ZNF280D	AP	7	null	null	0.0467316	0.000654144
TCF12	AP	10	null	null	0.0959729	0.0494964
TCF12	AP	1	null	null	0.0531704	0.0267901
ALDH1A2	AP	1	null	null	0.839001	0.0455645
ANXA2	ME	2|3	1.1	4.2	0.750811	0.0264938
ANXA2	ES	3	1.1	4.2	0.790279	0.00236054
ANXA2	AD	1.2	1.1	4.2	0.573181	0.0479255
NARG2	AT	16	null	null	0.289285	0.000307947
NARG2	AT	9.2	null	null	0.289289	0.000308393
VPS13C	AT	86	null	null	0.254193	0.000185406
VPS13C	AT	82	null	null	0.254202	0.000185476
TPM1	AT	11.2	null	null	0.12324	0.00911348
TPM1	AT	14	null	null	0.00994923	0.0611294
TPM1	AT	15	null	null	0.423865	0.0358805
TPM1	AD	12.2	12.1	13.1	0.577161	0.0379333
TPM1	ES	8	7	9	0.0232705	0.0534017
TPM1	ES	3.2:5.2:6:7:9:10:11.1:12.1:12.2:13.1	3.1	13.2	0.0381963	0.512779
TPM1	ES	2.2	1	3.1	0.695121	0.0395014
RPS27L	AP	2	null	null	0.838673	0.0358969
RPS27L	AT	6	null	null	0.0418838	0.00108912
RPS27L	AT	5.2	null	null	0.0418886	0.00108802
RAB8B	ES	02:03:00	1	4	0.0432551	0.824318
APH1B	ES	5	4	6	0.302436	0.0258134
DAPK2	ES	13.2:13.3:13.4:14:15.1:15.2	13.1	15.3	0.00890682	0.0495171
DAPK2	AD	4.2	4.1	5	0.24254	0.00328903
FAM96A	AT	5.2	null	null	0.172043	0.00180538
FAM96A	AT	6	null	null	0.172045	0.00180439
SNX1	AT	13.2	null	null	0.0049358	0.425864
SNX1	AT	16.2	null	null	0.00493621	0.425458
SNX1	ES	4.1:4.2:5	3	6	0.0039904	0.518916
DPP8	ES	18	17	19	0.194996	0.0269589
PTPLAD1	ES	9	8	10	0.0228168	0.0763556
PTPLAD1	ES	04:05:00	1.2	7	0.826779	0.0183359
VWA9	ES	2.2:2.3	1.1	3.1	0.314606	0.00441174
VWA9	ES	1.2:2.1	1.1	2.2	0.556642	0.014851
RAB11A	ES	2.2:3.1	2.1	3.2	0.244515	0.0404839
SNAPC5	AD	2.2	2.1	3.1	0.00854537	0.57387
SNAPC5	ES	1.2:2.1:2.2	1.1	3.1	0.00125588	0.757581
SNAPC5	ES	2.1:2.2	1.1	3.1	0.339787	0.0447034
SMAD3	AP	1	null	null	0.470875	0.0167812
SMAD3	AP	2	null	null	0.588058	0.0371638
PIAS1	AP	1	null	null	0.0481666	0.578726
PIAS1	AP	2	null	null	0.0481666	0.578726
CALML4	ES	3	2	4	0.019838	0.303324
CLN6	AD	5.2	5.1	6	0.0477949	0.937475
CLN6	ES	5.1	4	6	0.0444469	0.802047
PKM	ES	2.2:2.3:4	2.1	5.1	0.287308	0.0356435
PKM	ES	4	2.1	5.1	0.00355781	0.576542
PARP6	ES	20	19	21	0.0701149	0.0297187
HEXA	AT	15	null	null	0.030388	9.90611e-05
HEXA	AT	14.2	null	null	0.0173407	5.97119e-05
HEXA	AT	13.2	null	null	0.109081	0.00321943
HEXA	ES	5	4	6	0.0182863	0.721636
CD276	AT	10.2	null	null	0.0166901	0.552351
CD276	AT	11	null	null	0.0166894	0.552408
CD276	AA	4.1	3	4.2	0.00100616	0.0831343
STOML1	ES	5	4	6	0.0144009	0.816146
ISLR	AP	2	null	null	0.161758	0.00249734
ISLR	AP	1	null	null	0.161757	0.00249726
ULK3	AA	5.1	4.2	5.2	0.0131753	0.426443
MPI	AT	5.2	null	null	0.0453724	0.0315691
MPI	AT	8	null	null	0.00115577	0.0495391
MPI	AT	6.2	null	null	0.000824921	0.170699
FAM219B	ES	3.1:3.2:4	2	5.1	0.0220843	0.600563
FAM219B	ES	4	2	5.1	0.0150491	0.233303
FAM219B	AD	1.4	1.3	2	0.662155	0.0399588
COMMD4	AT	10	null	null	0.412408	0.02698
COMMD4	AT	9.2	null	null	0.412395	0.0269751
COMMD4	AA	5.1	4	5.2	0.000170499	0.047785
SIN3A	AT	22	null	null	0.463793	0.0220853
SIN3A	AT	4.2	null	null	0.463731	0.0221135
ETFA	ES	2:3:4:5	1	6	0.00172218	0.385719
ETFA	ES	03:04:05	1	6	0.0233228	0.420903
ETFA	ES	04:05:00	1	6	0.000295383	0.669778
ETFA	ES	3	1	4	0.0105651	0.0140248
ETFA	ES	2	1	3	0.0403638	0.665078
CIB2	AT	5.2	null	null	0.000222991	0.390407
CIB2	AT	6	null	null	0.000222921	0.390336
IDH3A	AT	12	null	null	0.00688405	0.209107
IDH3A	AT	11.2	null	null	0.00688405	0.209107
WDR61	ES	8	7	9	0.0281708	0.220686
WDR61	AA	5.1	4	5.2	0.286775	0.0214173
WDR61	ES	00:04:05.200000	3	6	0.983425	0.00120317
WDR61	AA	2.1	1	2.2	0.13014	1.05465e-05
HYKK	AT	7	null	null	0.200158	0.0147894
HYKK	AT	6	null	null	0.550523	0.0435327
HYKK	AT	5.2	null	null	0.0403981	0.0506322
CHRNA5	AD	5.2	5.1	6	0.00789216	0.202042
CTSH	ES	3	2	4	0.0368645	0.278566
TMED3	AT	4	null	null	0.821462	0.01548
TMED3	AT	6	null	null	0.398898	0.000810325
ST20	AP	1	null	null	0.00602264	0.0487591
ST20	AP	2	null	null	0.0021529	0.0113948
ZFAND6	AT	10	null	null	0.0831762	0.0234525
ZFAND6	AT	9.2	null	null	0.0831356	0.0233988
FAM154B	AT	4	null	null	0.0305072	0.382589
RPS17	RI	4.2	4.1	4.3	0.191618	0.0345181
ZSCAN2	AT	3	null	null	0.115773	0.0385793
ZSCAN2	AT	4	null	null	0.583917	0.0498494
NTRK3	AT	17	null	null	0.0475315	0.549517
MFGE8	ES	8	7	9.1	0.0059471	0.149078
ABHD2	ES	2:3:4:5	1	6	0.678267	0.0382442
FANCI	ES	1.2:2:3	1.1	4	0.339837	0.0310061
PEX11A	AA	3.1:3.2	2	3.3	0.819883	0.0017752
ZNF774	AT	5.3	null	null	0.0189629	0.0442338
ZNF774	AT	6	null	null	0.0189629	0.0442338
SLCO3A1	AT	10.2	null	null	0.58953	0.0309915
SLCO3A1	AT	11	null	null	0.589531	0.0309899
CHD2	AT	40	null	null	0.0385484	0.421762
CHD2	AT	14.2	null	null	0.0369152	0.376054
MCTP2	ES	21:22:00	19	23	0.0169992	0.950772
LRRC28	ES	9	8	10	0.780763	0.0317494
VIMP	AT	8	null	null	0.716277	0.0133394
VIMP	AT	7.2	null	null	0.716412	0.0133542
TM2D3	AT	6	null	null	0.415409	0.0112802
TM2D3	AT	5	null	null	0.415415	0.0112611
TM2D3	RI	1.2	1.1	1.3	0.0436777	3.86949e-06
WASH4P	RI	5.2	5.1	5.3	0.00415252	0.0744156
RHBDF1	AT	11.4	null	null	0.00289003	0.0515523
RHBDF1	AT	18	null	null	0.00289004	0.051548
LUC7L	AD	1.2:1.3	1.1	2.2	0.40421	0.0103052
ITFG3	AT	15	null	null	0.0904309	0.00447265
ITFG3	AT	13.2	null	null	0.090432	0.00447422
RGS11	AT	18	null	null	0.0147854	0.00700376
RGS11	AT	10	null	null	0.0212656	0.00844816
RGS11	AT	4.3	null	null	0.0284604	0.0253133
MRPL28	AP	3	null	null	0.359718	0.000765015
MRPL28	AP	1.1	null	null	0.359724	0.000765087
NME4	AP	3.1	null	null	0.233097	0.00373755
NME4	AP	2	null	null	0.432326	0.0469892
NME4	AT	14	null	null	0.628907	0.0162931
NME4	AT	8.2	null	null	0.628905	0.0162913
RAB11FIP3	ES	7	6	8	0.0421302	0.104691
C16orf13	ES	3	2	5	0.00059501	0.280252
C16orf13	ES	02:03:00	1	5	0.00280162	0.61484
HAGHL	AP	2.1	null	null	0.0672482	0.0281919
HAGHL	AP	1.1	null	null	0.0672481	0.0281929
NARFL	AD	1.2:1.3	1.1	1.5	0.0036657	0.377568
RPUSD1	ES	2.2	1	3.1	0.950654	0.044301
LMF1	AP	2	null	null	0.0431172	0.00275737
LMF1	AP	1	null	null	0.0431247	0.00275404
LMF1	AT	16	null	null	0.329624	0.00784117
LMF1	AT	10	null	null	0.329159	0.00784114
UBE2I	AT	9.2	null	null	0.00501734	0.0483916
UBE2I	AT	10	null	null	0.00501735	0.0483858
UBE2I	AD	4.4	4.3	5.2	0.01284	0.814705
GNPTG	AT	13	null	null	0.000268114	0.00133613
GNPTG	AT	5	null	null	0.000268113	0.00133537
UNKL	AT	16	null	null	3.96503e-05	0.575578
UNKL	AD	21.2	21.1	22	0.0463207	0.0323794
CCDC154	ES	7.2:8.1	7.1	8.2	0.0345168	0.304402
HN1L	AD	3.2	3.1	4	0.0237793	0.112445
RAB26	AT	9.4	null	null	0.0145372	0.0270513
RAB26	AT	11	null	null	0.0145366	0.0270062
MLST8	AP	2	null	null	0.0201044	0.0308367
MLST8	AP	1	null	null	0.0201051	0.0308409
MLST8	AT	10.2	null	null	0.0435489	0.0312712
MLST8	AT	11.3	null	null	0.0435489	0.0312712
MLST8	ES	6	5.2	7	0.00432144	0.823097
MLST8	AA	4.1	3.2	4.2	0.294761	0.0377806
MLST8	AA	3.1	2	3.2	0.0222047	0.0886617
MLST8	AA	3.1	1	3.2	0.207267	0.0429243
AMDHD2	RI	10.2	10.1	10.3	0.407785	0.0171332
AMDHD2	ES	4	3	5	0.245271	0.0116815
PRSS27	AT	6	null	null	0.487457	0.000571999
PRSS27	AT	5.2	null	null	0.487446	0.00057194
TCEB2	ES	3	2.2	4.1	0.0355021	0.000840147
PKMYT1	AT	10	null	null	0.452528	0.00991802
PKMYT1	AT	12	null	null	0.452529	0.00991856
TNFRSF12A	AA	3.1	2.1	3.2	0.598816	0.0382284
CCDC64B	AP	1	null	null	0.135452	0.0360964
CCDC64B	AP	2.1	null	null	0.606936	0.0110086
IL32	RI	1.2:1.3:1.4:1.5:1.6:1.7:1.8	1.1	1.9	0.806618	0.00878776
IL32	ES	1.2:1.3:1.4:1.5:1.6:1.8	1.1	1.9	0.450346	0.00724881
IL32	ES	1.2:1.3:1.4:1.5:1.8	1.1	1.9	0.949433	0.0407984
IL32	AD	1.2:1.3:1.4:1.5	1.1	1.9	0.811186	0.00539293
IL32	AD	1.2:1.3:1.4	1.1	1.9	0.559818	0.0225364
ZSCAN32	ES	2.2:3:4:5.2	1.2	6.1	0.287086	0.0360466
ZSCAN32	ES	2.2	1.2	6.1	0.41882	0.0130179
ZNF174	RI	2.2	2.1	2.3	0.260614	0.00692529
DNASE1	AT	11	null	null	0.39941	0.0217607
DNASE1	AT	13	null	null	0.264238	0.0325254
DNASE1	ES	6.1	5	7	0.924141	0.0334918
PAM16	AP	2.1	null	null	0.00945274	0.889655
PAM16	AP	1	null	null	0.0392339	0.809684
PAM16	AP	5	null	null	0.0108285	0.293859
PAM16	AT	10	null	null	0.0445457	0.909195
PAM16	AT	11	null	null	0.0445377	0.909383
CORO7	AT	18.5	null	null	0.00564119	0.00203225
CORO7	AT	30	null	null	0.00582122	0.00167098
NMRAL1	RI	2.4:2.5	2.3	2.6	0.0437093	0.0111012
UBALD1	RI	2.4:2.5	2.3	2.6	0.160864	0.0370216
NUDT16L1	RI	2.2:2.3	2.1	2.4	0.00452472	0.232466
ANKS3	ES	5.1:5.2	3	6	0.488365	0.00249861
SMIM22	RI	5.3	5.2	5.4	0.686781	0.000390681
SMIM22	RI	5.2:5.3	5.1	5.4	0.787573	0.0401295
ROGDI	AD	4.2	4.1	5	0.0142743	0.904309
FAM86A	ES	4	3.1	5.2	0.237327	0.0144267
ABAT	ES	8	7	9	0.000476087	0.630666
CARHSP1	AT	5.2	null	null	0.0131163	0.814352
CARHSP1	AT	6	null	null	0.0131164	0.814381
TVP23A	AT	11	null	null	0.814761	0.0344177
TVP23A	AT	9	null	null	0.81474	0.0343919
SNX29	ES	5	4	6	0.7437	0.0314641
MKL2	AP	5	null	null	0.848988	0.0483789
NPIPA3	AT	9	null	null	0.0381972	0.438665
NPIPA3	AT	8.2	null	null	0.0381973	0.438681
NPIPA2	AT	8.2	null	null	0.0194616	0.0873685
NPIPA2	AT	9	null	null	0.0194616	0.0873685
PDXDC1	AT	18.2	null	null	0.00183679	0.590876
NPIPA5	AT	9	null	null	0.0272208	0.133381
NPIPA5	AT	8.4	null	null	0.0272209	0.133385
NPIPA5	AD	8.2:8.3	8.1	9	0.0104464	0.0223461
NPIPA5	ES	8.3	8.1	9	0.0591354	0.00557887
MYH11	ES	42	41	43	0.00457147	0.00112824
MYH11	ES	6	5	7	0.989009	0.0381358
NPIPA7	AT	8	null	null	0.0663636	0.0351808
NPIPA7	AT	7.2	null	null	0.0663664	0.0351862
NOMO2	RI	32.2	32.1	32.3	0.0475313	0.568026
RPS15A	AP	1.1	null	null	0.913856	0.0130495
RPS15A	AP	2.1	null	null	0.913856	0.0130495
RPS15A	RI	5.2	5.1	5.3	0.157373	0.0132023
RPS15A	AD	1.2:1.3	1.1	2.2	0.315195	0.0155962
RPS15A	AD	1.2	1.1	2.2	0.625027	0.0411795
SMG1	AT	14.2	null	null	0.0204544	0.348455
SMG1	AT	64	null	null	0.0204542	0.348451
COQ7	AD	4.2	4.1	5	0.0326768	0.691578
TMC5	AD	1.2	1.1	3	0.993724	0.0118829
IQCK	RI	6.2	6.1	6.3	0.0413478	0.928565
ACSM1	ES	12.2	10	13.1	0.831961	0.0150332
LYRM1	AP	1	null	null	0.0174074	0.37258
LYRM1	ES	5	3	8.1	0.0492053	0.292282
TMEM159	ES	3	2.3	4	0.0965338	0.0186523
EEF2K	AT	13.2	null	null	0.0664327	0.00184995
EEF2K	AT	18	null	null	0.0664136	0.00184706
POLR3E	AA	21.1	20	21.2	0.534115	0.0164322
NDUFAB1	AT	6	null	null	0.0254236	0.00831009
NDUFAB1	AT	5.2	null	null	0.0254236	0.00831009
RBBP6	AT	18	null	null	0.522062	0.0267851
RBBP6	AT	3.2	null	null	0.522071	0.0267856
CLN3	AT	20	null	null	0.00777997	0.0275061
CLN3	AT	19.2	null	null	0.00777996	0.0275027
CLN3	ES	17	15	18	0.621513	0.0314965
CLN3	ES	16	15	18	0.568405	0.015144
CLN3	ES	7	6	8	0.823985	7.55513e-06
EIF3C	AD	2.2	2.1	2.4	0.0145222	0.668806
ATXN2L	AA	22.6	22.2	22.7	0.0311055	0.334873
SH2B1	ES	3.6	3.2	4.1	0.0151625	0.455137
RABEP2	ES	7	6	8	0.0482762	0.196765
MAZ	ES	6.1	5.1	7.1	0.0192419	0.634722
MVP	AT	15	null	null	0.0406842	0.34305
MVP	AT	5.2	null	null	0.0406931	0.343182
TMEM219	AT	7	null	null	0.081511	0.00171565
TMEM219	AT	6.2	null	null	0.0815196	0.00171637
TAOK2	AT	16.3	null	null	0.158882	0.0155805
TAOK2	AT	19	null	null	0.158878	0.015579
INO80E	AT	11	null	null	0.138961	0.00277482
INO80E	AT	6.4	null	null	0.138959	0.00277422
ALDOA	AD	12.2	12.1	13	0.272847	0.0344333
YPEL3	AT	4.2	null	null	0.0213411	0.1518
YPEL3	AT	5	null	null	0.0213499	0.151854
YPEL3	AD	3.2	3.1	4.1	0.00165791	0.0453053
MAPK3	ES	6.1	5	7.1	0.801836	0.0137405
ZNF785	AD	2.2	2.1	3.1	0.02806	0.985736
FBRS	ES	7:8:9:10:11:12	6	13	0.651274	0.0198773
C16orf93	AT	7	null	null	0.000340793	0.565936
C16orf93	AT	3.4	null	null	0.000340793	0.565936
ORAI3	AT	3.3	null	null	0.0168999	0.688818
ORAI3	AT	4	null	null	0.0169013	0.688736
STX4	AA	4.1	3	4.2	0.101317	0.0265142
VKORC1	ES	4.2	2	6	0.00814247	0.00190566
ARMC5	RI	5.4	5.3	5.5	0.0185964	0.171556
ARMC5	RI	5.2	5.1	5.3	0.229207	0.0275892
C16orf58	ES	04:05:00	3	6	0.402711	0.000741898
BRD7	AA	14.1	13	14.2	0.0228467	0.912554
RPGRIP1L	AT	3.2	null	null	0.824648	0.0385178
MT2A	RI	2.2	2.1	2.3	0.292136	0.040524
MT1E	RI	2.2	2.1	2.3	0.634681	0.015607
MT1G	RI	2.3	2.2	2.4	0.304037	0.0491133
MT1G	ES	2.1:2.2	1	2.4	0.00841032	0.414782
MT1H	RI	2.2	2.1	2.3	0.99751	0.00754832
NUP93	ES	24	23	25	0.694872	0.0252682
USB1	AT	5	null	null	0.00562435	0.0634549
CMTM3	AT	8	null	null	0.0198508	0.500401
CMTM3	AT	9.2	null	null	9.55456e-05	0.982834
DYNC1LI2	AT	7.2	null	null	0.0214577	0.00122686
DYNC1LI2	AT	13.2	null	null	0.0214556	0.00122552
NAE1	RI	10.4	10.3	10.5	0.0171458	0.0820402
NAE1	RI	10.2	10.1	10.3	0.0500853	0.0173174
NAE1	ES	2.1:3.1	1	4	0.687276	0.0448291
CES2	AD	1.3	1.2	2	0.362588	0.0112652
CES2	AD	1.2:1.3	1.1	2	0.479706	0.0272953
FBXL8	RI	2.6	2.5	2.7	0.000485171	0.0011898
HSF4	RI	14.2	14.1	14.3	0.270114	0.000687689
TMEM208	AA	2.1:2.2	1	2.3	0.437534	0.0404244
ATP6V0D1	ES	6	4	7	0.246717	0.0475594
RANBP10	AT	17	null	null	0.264982	0.00674127
RANBP10	AT	10.2	null	null	0.264981	0.00674127
RANBP10	ES	3	2	7	0.366737	0.0320556
CENPT	AT	16.2	null	null	0.00232888	0.00340782
CENPT	AT	10.2	null	null	0.00232876	0.00340456
SLC12A4	RI	25.2	25.1	25.3	0.000588283	0.629986
SLC12A4	ES	20	19	21	0.00943579	0.95216
NFATC3	AT	9.2	null	null	0.551753	0.00419075
NFATC3	AT	13	null	null	0.432845	0.00726271
CDH3	AA	16.1	15	16.2	0.0117824	0.726881
CHTF8	AD	4.2:4.3:4.4	4.1	4.6	0.00935926	0.463831
CHTF8	RI	4.2	4.1	4.3	0.0392788	0.104504
CHTF8	AA	4.1:4.2	3	4.3	0.357198	0.02725
CHTF8	ES	4.1	3	4.3	0.00755417	0.0258009
CIRH1A	AT	16	null	null	0.0349907	0.00749629
CIRH1A	AT	15.4	null	null	0.0349907	0.00749629
NFAT5	AT	17	null	null	0.288194	0.0382943
NFAT5	AT	16.2	null	null	0.323232	0.0130221
NQO1	ES	04:05:00	3	6.1	0.606824	0.002472
WWP2	AP	15.1	null	null	0.849017	0.0417764
DDX19B	AT	8	null	null	0.212477	0.0287257
DDX19B	AT	15	null	null	0.212482	0.0287287
FUK	AT	6.2	null	null	0.0596832	0.000914093
FUK	AT	24	null	null	0.0596809	0.000913833
PHLPP2	AP	1	null	null	0.272578	0.0463235
IST1	ES	13	12	14.1	0.0337613	0.198553
IST1	ES	12	11	14.1	0.508204	0.000482125
PSMD7	AT	7.2	null	null	0.023345	0.0428134
PSMD7	AT	8.2	null	null	0.0233453	0.0428168
ZNRF1	AT	6.2	null	null	0.0281234	0.146896
ZNRF1	AT	4.2	null	null	0.0281224	0.146879
BCAR1	AP	4.1	null	null	0.318738	0.01163
TMEM170A	AT	6.3	null	null	0.0163701	0.059431
TMEM170A	AT	5.4	null	null	0.0163701	0.059431
TMEM170A	AD	5.3	5.2	6.1	0.0477965	0.0160169
GABARAPL2	AP	1	null	null	0.717951	0.0016804
GABARAPL2	AT	5	null	null	0.150231	0.000688713
GABARAPL2	AT	4.2	null	null	0.150362	0.000671873
MON1B	ES	3.2:3.3	2	4	0.0395693	0.0613585
NUDT7	ES	4	3.1	5	0.234923	0.0488512
NUDT7	ES	3.1:4	2	5	0.255185	0.011563
MAF	AT	1.3	null	null	0.387637	0.0360423
DYNLRB2	AP	1	null	null	0.00696479	0.367247
DYNLRB2	AP	2	null	null	0.00696479	0.367247
CMC2	ES	4.4	2	5	0.974791	0.0325126
CENPN	AD	3.2	3.1	4	0.248466	0.00416906
ATMIN	AP	2	null	null	0.0162737	0.0941449
GCSH	AT	5.2	null	null	0.494802	0.0194258
GCSH	AT	6	null	null	0.494804	0.0194248
BCMO1	AT	11	null	null	0.453317	0.00311918
BCMO1	AT	4.2	null	null	0.453317	0.00311918
TLDC1	ES	4	3	5	0.0212443	0.170826
KIAA0513	AT	9.2	null	null	0.0150831	0.28498
KIAA0513	AT	14	null	null	0.0150833	0.285159
COX4I1	RI	5.2:5.3	5.1	5.4	0.296026	0.0164322
COX4I1	AD	4.2	4.1	5.1	0.145589	0.00472427
COX4I1	ES	3	2.2	4.1	0.851275	0.00237689
KLHDC4	AT	21	null	null	0.0268781	0.056185
KLHDC4	AT	15.2	null	null	0.0552892	0.0429239
BANP	AA	14.1	13	14.2	0.94342	0.0327311
CYBA	AT	6	null	null	0.00648432	0.242131
CYBA	AT	5.3	null	null	0.00648397	0.242071
RNF166	RI	7.2	7.1	7.3	0.00453316	0.310049
TRAPPC2L	RI	5.2:5.3	5.1	5.4	0.00818695	0.785547
TRAPPC2L	RI	5.2:5.3:5.4	5.1	5.5	0.0199296	0.746949
TRAPPC2L	AA	5.4	5.1	5.5	0.03309	0.1435
ANKRD11	AT	12.3	null	null	0.033696	0.159108
ANKRD11	RI	12.2	12.1	12.3	0.409781	0.00599596
SPG7	AT	18	null	null	0.860244	0.040369
SPG7	AT	10	null	null	0.860158	0.0403793
RPL13	RI	1.2	1.1	1.3	0.111898	0.0292504
CDK10	RI	10.2	10.1	10.3	0.0280297	0.041353
ZNF276	RI	12.2	12.1	12.3	0.483925	0.0490893
TCF25	ES	2	1	3	0.0102006	0.282117
TUBB3	AP	4	null	null	0.363738	0.00217115
TUBB3	AP	1	null	null	0.702543	0.00623899
TUBB3	ES	6.1:6.2	5.4	7.1	0.403879	0.0175999
GAS8	AT	12	null	null	0.00365624	0.000389937
GAS8	AT	7.2	null	null	0.00365624	0.000389937
GAS8	ES	6	5	7.1	0.041621	0.0857153
YWHAE	ES	04:05:00	3	6	0.256379	0.00201827
YWHAE	ES	2	1	3	0.0726492	0.0249031
MYO1C	AP	1	null	null	0.0442064	0.0668902
MYO1C	AP	5	null	null	0.0265341	0.524647
INPP5K	ES	2	1	4	0.044591	0.822227
TSR1	AD	4.2	4.1	5	0.543108	0.0405107
PAFAH1B1	ES	4	3	5	0.699951	0.0213859
CTNS	AT	13.3	null	null	0.51029	0.0319038
CTNS	AT	6	null	null	0.510288	0.0318995
CYB5D2	AD	1.2:1.3	1.1	2	0.0634023	0.00767478
[truncated: 2,938 more rows]

## Sheet: Supplementary Table 4
Type	AA	AD	AP	AT	ES	ME	RI		Type	AA	AD	AP	AT	ES	ME	RI
risk score systems based on the top 10 most significant OS associated alternatively spliced genes	Risk score= -0.1659*PSI(WDR61)+0.023*PSI(PPP6R2)-0.031*PSI(FAM149A)+0.029*PSI(PDDC1)-0.033*PSI(CCNL2)+0.035*PSI(PCBP4)-0.002*PSI(SLC2A11)-0.053*PSI(DUT)-0.193*PSI(UQCRB)+0.047*PSI(PEX11A)	Risk score= -0.047*PSI(AKAP17A)-0.133*PSI(TMEM230)+2.535*PSI(PABPC1)+0.016*PSI(SPEG)-0.079*PSI(NCBP2)-6.021*PSI(RPL35A)+1.049*PSI(RPL15)+2.08*PSI(RPS14)-0.078*PSI(TMEM161B)+0.068*PSI(KLK11)	Risk score= -0.066*PSI(FKBP2)+0.025*PSI(ARHGEF39)+0.156*PSI(TTC39C)-0.047*PSI(C1QTNF7)+0.011*PSI(CENPM)-0.104*PSI(PPP2R4)+0.005*PSI(HRAS)-0.026*PSI(SORBS2)-0.037*PSI(SMAD4)-0.084*PSI(PRUNE2)	Risk score= 0.535*PSI(MRPL48)-0.045*PSI(ZNF655)-0.035*PSI(ACCS)-0.004*PSI(RDM1)+0.327*PSI(TIMM10B)-0.587*PSI(TGOLN2)+0.101*PSI(SLC13A3)-0.138*PSI(HP1BP3)-0.182*PSI(FXYD3)-9.406*PSI(NDUFB9)	Risk score= 0.052*PSI(ZNF789)-1.113*PSI(CLN3)-0.191*PSI(ZNF691)+0.576*PSI(ECHDC2)+0.499*PSI(FAM3B)+0.514*PSI(ZSWIM7)+0.470*PSI(ERP29)-0.246*PSI(PFDN5)+0.099*PSI(RBM14.RBM4)+0.032*PSI(SMTN)	Risk score= 0.135*PSI(CCT3)+0.017*PSI(ANKRD10)+1.072*PSI(ANXA4)+0.287*PSI(MAPK8)-0.017*PSI(DGUOK)-0.052*PSI(ITGB1)+0.168*PSI(ANXA2)-0.500*PSI(CALCOCO2)-0.012*PSI(C4orf29)+0.042*PSI(NVL)	Risk score= 0.648*PSI(TARDBP)+0.050*PSI(TM2D3)-0.015*PSI(FXYD3)+0.021*PSI(PCGF3)+0.056*PSI(CSAD)-0.339*PSI(SMIM22)+0.039*PSI(STRADA)-0.001*PSI(MRPS12)-0.283*PSI(MDK)+0.068*PSI(FOS)		risk score systems based on the top 10 most significant OS associated alternatively spliced genes	Risk score= 0.172*PSI(ZFYVE21)+0.106*PSI(FICD)-0.08*PSI(SCRN2)-0.100*PSI(RBMX)-0.081*PSI(PDLIM7)+0.116*PSI(COMMD4)-0.386*PSI(TRPT1)-0.197*PSI(AKT1)+0.227*PSI(TGOLN2)+0.038*PSI(COASY)	Risk score= 0.460*PSI(PEX16)+0.135*PSI(NT5C)-0.310*PSI(CORO1B)-0.192*PSI(ST3GAL4)+0.068*PSI(KLK3)+0.474*PSI(RPS9)-0.112*PSI(VPS28)+0.410*PSI(HMBS)-0.052*PSI(RNF123)+0.468*PSI(LGMN)	Risk score= -0.216*PSI(CMC4)-0.046*PSI(CLEC3B)+0.052*PSI(WFDC2)+0.092*PSI(MTFR1L)-0.100*PSI(C8orf44)+0.838*PSI(RNH1)+0.168*PSI(NIPA1)+0.251*PSI(TNFRSF14)-0.043*PSI(DUT)+0.017*PSI(CD81)	Risk score= 0.646*PSI(TYK2)-0.295*PSI(SNED1)-1.114*PSI(SSBP1)+2.349*PSI(UNKL)+0.562*PSI(CAMK2G)-0.944*PSI(GGA1)-0.02*PSI(PIAS3)-0.831*PSI(CMTM3)+0.217*PSI(RAD52)-0.147*PSI(DCAKD)	Risk score= -1.353*PSI(TMEM205)+0.532*PSI(BRD9)+0.116*PSI(ZSWIM7)+11.464*PSI(RHOC)+0.103*PSI(ATXN2)-0.319*PSI(SYNE4)+0.055*PSI(TNC)-0.151*PSI(SH3BGR)+0.174*PSI(ALDH2)+0.327*PSI(HM13)	Risk score= 2.804*PSI(TMEM126B)+4.23*PSI(CALCOCO2)-1.279*PSI(DNM1)-10.682*PSI(CTTN)+1.235*PSI(CSGALNACT1)-1.197*PSI(PAQR3)-0.245*PSI(DPP9)+0.384*PSI(PGAP2)-0.682*PSI(CCT3)	Risk score= 0.980*PSI(CCL14)+0.162*PSI(PIAS3)+0.110*PSI(MAPK11)+0.110*PSI(C9orf89)-0.250*PSI(VAMP2)+0.096*PSI(CIRBP)-0.164*PSI(LAMTOR4)+0.089*PSI(MMP23B)+1.126*PSI(LAMTOR1)-0.013*PSI(DTX3)
Gene Symbol	coef	HR	lower.95	upper.95	p.value	Type(OS)		Gene Symbol	coef	HR	lower.95	upper.95	p.value	Type(RFS)
ZFYVE21	0.172393	1.35105	1.18536	1.53991	6.57004e-06	AA		WDR61	-0.16542	1.34597	1.14794	1.57817	0.000253185	AA
FICD	0.106279	1.12877	1.06441	1.19703	5.26583e-05	AA		PPP6R2	0.0231684	1.41112	1.14749	1.73532	0.00109931	AA
SCRN2	-0.0802015	1.10697	1.05074	1.16621	0.000132936	AA		FAM149A	-0.0312688	0.95613	0.934157	0.97862	0.000155628	AA
RBMX	-0.100973	0.717808	0.60526	0.851282	0.000138748	AA		PDDC1	0.029743	1.14167	1.03841	1.25519	0.00616038	AA
PDLIM7	-0.0819363	1.13953	1.06452	1.21983	0.000170234	AA		CCNL2	-0.0338898	0.915128	0.870304	0.96226	0.000537488	AA
COMMD4	0.116018	1.4711	1.19697	1.80801	0.000243757	AA		PCBP4	0.0354077	1.08155	1.03357	1.13176	0.000708755	AA
TRPT1	-0.386719	0.730759	0.618811	0.862959	0.000217979	AA		SLC2A11	-0.00218314	1.02476	1.0096	1.04014	0.00129634	AA
AKT1	-0.197332	0.17462	0.0688415	0.442931	0.000238132	AA		DUT	-0.0531164	1.31307	1.09893	1.56893	0.00271334	AA
TGOLN2	0.227999	1.21506	1.09072	1.35358	0.000405513	AA		UQCRB	-0.193975	2.50454	1.42416	4.40452	0.00143478	AA
COASY	0.0385469	1.08516	1.03356	1.13933	0.00100857	AA		PEX11A	0.0476899	0.753165	0.630506	0.899687	0.0017752	AA
PEX16	0.460735	1.70849	1.31209	2.22464	6.99021e-05	AD		AKAP17A	-0.0476359	1.03016	1.01498	1.04557	8.76523e-05	AD
NT5C	0.135142	1.19018	1.09283	1.29622	6.37096e-05	AD		TMEM230	-0.13372	1.07848	1.03165	1.12743	0.000850387	AD
CORO1B	-0.310571	1.57046	1.24361	1.98322	0.000149966	AD		PABPC1	2.53521	0.502001	0.3459	0.728548	0.000287234	AD
ST3GAL4	-0.192081	0.788235	0.697782	0.890412	0.000130045	AD		SPEG	0.016379	0.975031	0.96139	0.988866	0.000435552	AD
KLK3	0.068917	1.41587	1.17759	1.70236	0.000216743	AD		NCBP2	-0.0790327	0.87675	0.815298	0.942835	0.000388768	AD
RPS9	0.47491	16.1966	3.68828	71.1251	0.000225308	AD		RPL35A	-6.02135	28.3815	4.24536	189.74	0.000557505	AD
VPS28	-0.11203	2.12088	1.41823	3.17166	0.000250521	AD		RPL15	1.04901	2.0921	1.36709	3.20161	0.000673077	AD
HMBS	0.410462	1.47572	1.17613	1.85163	0.000775999	AD		RPS14	2.08077	7.35975	2.2416	24.164	0.000999291	AD
RNF123	-0.0529453	1.10799	1.04693	1.17261	0.000391253	AD		TMEM161B	-0.0789708	1.03313	1.00481	1.06224	0.021541	AD
LGMN	0.468776	11.6971	2.3178	59.0309	0.00290331	AD		KLK11	0.0681793	1.09319	1.03932	1.14986	0.000548775	AD
CMC4	-0.21615	0.837202	0.773015	0.906719	1.26535e-05	AP		FKBP2	-0.0660358	1.09528	1.05214	1.1402	9.06069e-06	AP
CLEC3B	-0.0460945	0.813305	0.73164	0.904086	0.000129426	AP		ARHGEF39	0.0253116	0.96713	0.952869	0.981604	1.03506e-05	AP
WFDC2	0.0526865	1.13417	1.06146	1.21186	0.000195871	AP		TTC39C	0.156843	1.19831	1.12787	1.27315	4.82095e-09	AP
MTFR1L	0.092709	1.41864	1.17913	1.7068	0.000210246	AP		C1QTNF7	-0.0478008	1.04222	1.02165	1.06319	4.76398e-05	AP
C8orf44	-0.100259	0.864991	0.799916	0.935361	0.000278509	AP		CENPM	0.0117642	0.974002	0.961694	0.986467	4.90759e-05	AP
RNH1	0.838416	2.26001	1.43902	3.5494	0.000399735	AP		PPP2R4	-0.104166	0.943914	0.916705	0.971932	0.000109907	AP
NIPA1	0.168013	1.42102	1.16796	1.72892	0.000445409	AP		HRAS	0.00516268	0.915778	0.872608	0.961085	0.000355605	AP
TNFRSF14	0.251086	0.582088	0.431064	0.786023	0.000413904	AP		SORBS2	-0.0263184	1.07577	1.02662	1.12728	0.00220751	AP
DUT	-0.0434462	1.10115	1.04214	1.16351	0.000607004	AP		SMAD4	-0.0378543	0.961719	0.941248	0.982635	0.00037689	AP
CD81	0.017422	0.662445	0.523363	0.838488	0.000614765	AP		PRUNE2	-0.084835	1.04063	1.01403	1.06792	0.00257007	AP
TYK2	0.646413	2.33012	1.57659	3.44378	2.19464e-05	AT		MRPL48	0.535055	1.8339	1.33868	2.51232	0.000159199	AT
SNED1	-0.295474	0.785322	0.701428	0.879249	2.75889e-05	AT		ZNF655	-0.0453633	0.941091	0.916897	0.965923	4.8976e-06	AT
SSBP1	-1.1148	0.407484	0.265893	0.624471	3.7611e-05	AT		ACCS	-0.0359377	1.07171	1.03411	1.11069	0.000144434	AT
UNKL	2.34974	4.60145	1.83442	11.5422	0.00114175	AT		RDM1	-0.00476423	0.966674	0.952494	0.981066	6.95158e-06	AT
CAMK2G	0.562766	0.458534	0.315357	0.666715	4.45393e-05	AT		TIMM10B	0.327207	1.53491	1.22965	1.91595	0.000152328	AT
GGA1	-0.944887	2.6524	1.64918	4.26591	5.73632e-05	AT		TGOLN2	-0.587929	0.544857	0.412636	0.719447	1.8542e-05	AT
PIAS3	-0.0202309	2.51776	1.34703	4.70597	0.00380995	AT		SLC13A3	0.101996	1.11275	1.05153	1.17752	0.000215268	AT
CMTM3	-0.831903	0.465052	0.316572	0.683173	9.55456e-05	AT		HP1BP3	-0.13814	1.25641	1.12747	1.40009	3.59992e-05	AT
RAD52	0.217299	1.18954	1.08518	1.30395	0.00021167	AT		FXYD3	-0.182396	0.628976	0.502122	0.787879	5.47331e-05	AT
DCAKD	-0.147514	1.51178	1.22332	1.86826	0.000130281	AT		NDUFB9	-9.40627	201.05	8.05757	5016.52	0.00123246	AT
TMEM205	-1.35338	0.433551	0.308797	0.608706	1.38383e-06	ES		ZNF789	0.0529301	1.05399	1.03243	1.076	6.13269e-07	ES
BRD9	0.532098	1.6684	1.33806	2.08029	5.44484e-06	ES		CLN3	-1.11331	0.620319	0.503307	0.764534	7.55513e-06	ES
ZSWIM7	0.116527	1.39064	1.20462	1.60538	6.76573e-06	ES		ZNF691	-0.191884	1.11338	1.06085	1.16852	1.33001e-05	ES
RHOC	11.4644	7.16385e+08	31993.6	1.6041e+13	6.61417e-05	ES		ECHDC2	0.57631	0.833016	0.766003	0.905892	1.95722e-05	ES
ATXN2	0.103001	0.759673	0.669214	0.862359	2.14535e-05	ES		FAM3B	0.499927	1.14406	1.05394	1.24188	0.00130495	ES
SYNE4	-0.319707	0.730962	0.632451	0.844818	2.20378e-05	ES		ZSWIM7	0.5148	1.14559	1.07247	1.22368	5.35897e-05	ES
TNC	0.0553141	1.07822	1.03465	1.12362	0.000345213	ES		ERP29	0.470882	0.837005	0.768227	0.911941	4.76218e-05	ES
SH3BGR	-0.151193	0.821467	0.747718	0.902491	4.17328e-05	ES		PFDN5	-0.24608	0.876243	0.820994	0.935209	7.01345e-05	ES
ALDH2	0.174198	1.16792	1.08148	1.26126	7.5962e-05	ES		RBM14.RBM4	0.09976	0.895149	0.847567	0.945403	7.05088e-05	ES
HM13	0.327876	1.81362	1.35624	2.42524	5.94207e-05	ES		SMTN	0.0323486	1.489	1.22226	1.81394	7.72548e-05	ES
TMEM126B	2.80471	1.19532	1.06182	1.3456	0.00314927	ME		CCT3	0.13526	1.10558	1.01244	1.20729	0.0254019	ME
CALCOCO2	4.23395	0.478137	0.263495	0.867627	0.0152234	ME		ANKRD10	0.0176343	1.05198	1.0189	1.08613	0.00187801	ME
DNM1	-1.27938	0.900047	0.826491	0.980149	0.0154817	ME		ANXA4	1.07215	0.580546	0.39651	0.850002	0.00518347	ME
CTTN	-10.6826	0.819186	0.6917	0.970169	0.0208405	ME		MAPK8	0.287732	1.10212	1.00232	1.21185	0.0446677	ME
CSGALNACT1	1.23516	1.08271	1.00889	1.16193	0.0274081	ME		DGUOK	-0.017798	1.13844	1.02139	1.26891	0.0191698	ME
PAQR3	-1.19791	0.895351	0.812497	0.986654	0.0256709	ME		ITGB1	-0.0521622	0.972522	0.950945	0.994589	0.0149347	ME
DPP9	-0.245461	0.935284	0.880612	0.993351	0.0294776	ME		ANXA2	0.16897	1.14529	1.01596	1.2911	0.0264938	ME
PGAP2	0.384217	0.951976	0.910036	0.99585	0.0322834	ME		CALCOCO2	-0.500692	0.766067	0.598414	0.980691	0.0344564	ME
CCT3	-0.682282	1.21508	1.00134	1.47445	0.0484372	ME		C4orf29	-0.0128962	1.0479	1.00234	1.09553	0.0391322	ME
CCL14	0.980283	6.62991	2.74723	16	2.57363e-05	RI		NVL	0.0425223	0.948122	0.901537	0.997113	0.0382241	ME
PIAS3	0.162159	1.20887	1.10729	1.31977	2.27781e-05	RI		TARDBP	0.648919	0.655494	0.550306	0.780787	2.21509e-06	RI
MAPK11	0.110638	1.14399	1.07164	1.22123	5.45008e-05	RI		TM2D3	0.0507922	1.08903	1.04827	1.13138	1.17641e-05	RI
C9orf89	0.110856	1.21662	1.10194	1.34323	0.000103756	RI		FXYD3	-0.0155792	1.04365	1.02145	1.06635	9.87877e-05	RI
VAMP2	-0.250438	1.17549	1.08184	1.27724	0.000135036	RI		PCGF3	0.021361	0.965958	0.948979	0.98324	0.000129169	RI
CIRBP	0.0963183	1.17359	1.07627	1.2797	0.000289832	RI		CSAD	0.0561606	1.04529	1.01948	1.07175	0.000514561	RI
LAMTOR4	-0.164366	1.73015	1.28404	2.33126	0.000314292	RI		SMIM22	-0.33958	1.05614	1.02529	1.08793	0.000305491	RI
MMP23B	0.0896995	1.4038	1.11421	1.76864	0.00400905	RI		STRADA	0.0399587	1.0436	1.01917	1.06862	0.000414428	RI
LAMTOR1	1.126	3.51559	1.76447	7.00461	0.000350962	RI		MRPS12	-0.00155994	0.956757	0.934759	0.979274	0.000195563	RI
DTX3	-0.0132573	1.11704	1.05078	1.18746	0.000388234	RI		MDK	-0.283398	1.38564	1.15499	1.66234	0.000446145	RI
								FOS	0.0689045	1.03877	1.01656	1.06147	0.000563536	RI

## Sheet: Supplementary Table 5
symbol	splice_type	exons	from_exon	to_exon	cors.OS	cors.OS.p value
UBE2J2	ES	6.1:6.2	5	7	-0.0539892	0.230993
NADK	ES	9.2:10.1	9.1	10.2	-0.271111	1.01618e-09
NADK	ES	06:07:00	5	9.1	0.0182984	0.686175
PANK4	RI	2.3	2.2	2.4	-0.0283355	0.540886
ACOT7	AT	10	null	null	-0.365218	4.58652e-17
ACOT7	AT	14	null	null	0.365223	4.58208e-17
EXOSC10	RI	16.2	16.1	16.3	0.101314	0.0243277
HP1BP3	AT	6	null	null	0.383987	7.74493e-19
HP1BP3	AT	15	null	null	-0.383975	7.76512e-19
CCDC28B	AT	3	null	null	-0.110975	0.0136858
CCDC28B	AT	6.3	null	null	0.110975	0.0136859
BSDC1	AA	4.2	3	4.3	0.0673808	0.136779
PPIE	AT	9.2	null	null	0.107801	0.0164237
SZT2	AT	5	null	null	0.409084	2.15388e-21
DPH2	AD	2.2	2.1	3.2	-0.0449184	0.333275
HECTD3	RI	8.2	8.1	8.3	-0.136537	0.00320901
POMGNT1	RI	12.4	12.3	12.5	-0.233337	1.5132e-07
POMGNT1	RI	12.2	12.1	12.3	-0.270061	1.09628e-09
MKNK1	ES	9.1	8	10	-0.0364599	0.428387
NRD1	ES	26	25	27	-0.0680185	0.130727
HHLA3	ES	4	3	5	-0.00976242	0.82882
TRMT13	ES	5	4	6.1	-0.0679513	0.163508
AMPD2	AP	3	null	null	-0.0454682	0.317666
RHOC	AA	2.1:2.2	1.1	2.3	-0.248202	2.26677e-08
RHOC	ES	1.2:1.3:2.2	1.1	2.3	-0.110804	0.0163678
RHOC	ES	2.1:2.2:2.3:2.4	1.1	3	-0.106815	0.0174409
RHOC	ES	1.2:1.3:2.2:2.3:2.4	1.1	3	-0.0540448	0.230988
RHOC	ES	2.1:2.2:2.3	1.1	3	-0.10598	0.0183449
RHOC	ES	1.2:1.3:2.2:2.3	1.1	3	-0.00526883	0.907105
RHOC	AA	2.1	1.1	2.2	-0.122839	0.00621048
RHOC	AD	1.2:1.3	1.1	2.2	-0.0725587	0.107595
PHTF1	ES	7	6	8	0.0708786	0.121737
NBPF10	ES	1 day, 5:30:00	28	31.1	0.00191611	0.970539
PIAS3	AT	7.4	null	null	0.18342	4.03618e-05
PIAS3	AT	14	null	null	-0.183399	4.04437e-05
PIAS3	RI	7.2	7.1	7.3	-0.00541291	0.90683
NBPF11	ES	9:10:11:12:13	8.3	14	-0.334109	1.64437e-13
GABPB2	AP	1	null	null	-0.130507	0.00395162
GABPB2	AP	2.1	null	null	0.130507	0.00395162
CHTOP	AD	4.3:4.4	4.2	5	0.116128	0.00978686
C1orf43	ES	4	3	5	-0.0508632	0.258685
FLAD1	RI	6.2	6.1	6.3	-0.0521232	0.247539
FLAD1	RI	4.2	4.1	4.3	-0.0862835	0.0560551
FLAD1	ES	3	2.2	4.1	0.14077	0.00170987
FLAD1	RI	1.2	1.1	1.3	-0.0907715	0.0439571
ADAM15	AT	16.2	null	null	-0.100917	0.0248938
ADAM15	AT	24	null	null	0.101031	0.0247309
ADAM15	ES	22.1:22.2	21.2	23	-0.0741027	0.100989
ADAM15	ES	21.1:21.2:22.1:22.2	20	23	-0.0623689	0.168077
ADAM15	ES	21.2:22.1:22.2	20	23	-0.108613	0.0160534
ADAM15	ES	22.1:22.2	20	23	0.0867241	0.0550562
CLK2	AA	4.1	3	4.2	-0.000554613	0.99033
YY1AP1	AA	10.1	9	10.2	0.0509356	0.261909
GPATCH4	AD	5.2:5.3:5.4	5.1	6	-0.348083	1.7298e-15
DCAF8	ES	18	17	19	0.40518	5.5619e-21
DCAF8	ES	15	14	16	-0.204684	4.71459e-06
PPOX	ES	9	8	10	-0.0728825	0.106387
NDUFS2	RI	14.2	14.1	14.3	-0.325823	1.0488e-13
UCHL5	AT	13.3	null	null	0.189141	2.2777e-05
UCHL5	ES	13.1:13.2	12	15	-0.171964	0.000163202
HHAT	AT	15	null	null	0.151692	0.000718086
HHAT	AT	16	null	null	-0.151686	0.000718461
ENAH	ES	13	12	14	-0.0354176	0.437867
LGALS8	AT	10.2	null	null	0.116305	0.00960112
LGALS8	AT	14	null	null	-0.116303	0.00960233
SEC61A2	AT	8	null	null	0.233538	1.51888e-07
SEC61A2	AT	14	null	null	-0.285683	9.87692e-11
ANK3	AP	28	null	null	-0.0139399	0.759923
TSPAN14	ES	9	8	10	0.0357272	0.427706
TIAL1	AT	5.2	null	null	0.470341	1.29869e-28
TIAL1	AT	13	null	null	-0.470344	1.2975e-28
WDR11	RI	27.2	27.1	27.3	-0.0818083	0.0692599
NSMCE4A	AP	1	null	null	-0.239477	6.9205e-08
NSMCE4A	AP	2	null	null	0.239479	6.9181e-08
BNIP3	AT	6	null	null	0.353106	5.56019e-16
BNIP3	AT	5.2	null	null	-0.353139	5.52366e-16
INPP5A	AT	13.2	null	null	0.216901	1.10662e-06
INPP5A	AT	16	null	null	-0.216888	1.10837e-06
PGAP2	ME	7|8	6	10	-0.0596512	0.23099
C11orf74	AD	1.2	1.1	4	0.0292866	0.516923
GYLTL1B	AT	16	null	null	-0.0411012	0.361496
GYLTL1B	AT	13	null	null	0.0410852	0.361684
ACP2	AT	12	null	null	0.308893	2.10041e-12
ACP2	AT	7	null	null	-0.305497	3.74593e-12
ACP2	RI	5.2	5.1	5.3	-0.271379	9.03318e-10
SLC39A13	RI	6.7:6.8	6.6	6.9	0.131962	0.00342857
SLC39A13	RI	6.2	6.1	6.3	0.0139783	0.756628
SLC39A13	RI	4.2	4.1	4.3	0.0643699	0.15524
STX3	ES	5	4	6	-0.029315	0.515234
TMEM132A	AA	6.1	5	6.2	0.0124249	0.791313
TMEM138	AP	1	null	null	-0.0015589	0.972402
TMEM138	AP	3.1	null	null	0.00155498	0.972472
TMEM138	AT	4	null	null	0.208662	2.83624e-06
TMEM138	AT	3.5	null	null	-0.208661	2.83643e-06
TMEM138	RI	3.3	3.2	3.4	-0.127846	0.00442713
ASRGL1	AT	5.2	null	null	-0.0236144	0.600187
ASRGL1	AT	7	null	null	0.0236158	0.600165
MARK2	ES	18:19:00	17	20	0.0256315	0.589704
MARK2	ES	19	17	20	0.0822393	0.0675225
NUDT22	ES	02:03:00	1.4	4	0.0860303	0.0560279
NUDT22	ES	2	1.4	3	0.150492	0.000792199
GPR137	AP	3.1	null	null	0.137037	0.00224608
GPR137	AP	4.1	null	null	-0.144429	0.00127247
GPR137	ES	06:07:00	5	8	-0.0114834	0.799037
SF1	ES	14.1	13	14.3	0.127732	0.00450364
MEN1	AD	2.6	2.5	3.1	0.0446438	0.329555
MEN1	AD	2.2:2.3	2.1	2.5	-0.0862847	0.0650422
POLA2	AT	17.2	null	null	0.130054	0.00374924
POLA2	AT	18	null	null	-0.130054	0.00374918
FRMD8	ES	3	2.1	4	0.0299244	0.513964
LTBP3	AD	1.2	1.1	2	-0.0708179	0.123639
SSSCA1	AT	4	null	null	-0.100637	0.0251517
SSSCA1	AT	3	null	null	0.100644	0.0251415
RNASEH2C	RI	1.2	1.1	1.3	-0.0887395	0.0493908
FIBP	AD	5.2	5.1	6	0.113089	0.0118097
DRAP1	AA	5.1	4	5.2	0.0318501	0.480008
SART1	AA	4.1	3	4.2	-0.0640604	0.15724
BANF1	AD	1.2	1.1	3	0.208245	2.97169e-06
SPTBN2	RI	37.2	37.1	37.3	-0.0936701	0.0372201
C11orf80	ES	6	5.1	7	0.0266621	0.556003
MRPL21	RI	6.2	6.1	6.3	-0.193214	1.49972e-05
MRPL21	AD	5.2	5.1	6.1	0.00811815	0.857168
ORAOV1	ES	2	1	3	0.142183	0.00160296
PPFIA1	ES	17	16	18	-0.105691	0.0280533
CTTN	ME	11|12	10	13	0.104286	0.0203045
CTTN	ES	11	10	13	0.066457	0.139818
FAM86C1	AT	5.3	null	null	-0.065694	0.144433
FAM86C1	AT	6	null	null	0.0656989	0.144403
UVRAG	ES	20	19.2	21	-0.0576143	0.235924
C11orf30	ES	18	17	19.2	0.0829326	0.101976
CLNS1A	AT	7	null	null	0.078327	0.0816947
CLNS1A	AT	8	null	null	-0.0783238	0.0817076
CLNS1A	ES	2	1	3	-0.00526049	0.907063
TAF1D	RI	12.2	12.1	12.3	0.201032	6.70333e-06
TAF1D	AA	10.1	9	10.2	0.0108146	0.810513
TAF1D	AA	8.1	7	8.2	0.0439676	0.329449
ACAT1	AT	10.2	null	null	-0.226258	3.63159e-07
PHLDB1	AP	1	null	null	-0.0667956	0.180817
PLEKHA5	AT	35	null	null	-0.0723626	0.107834
PLEKHA5	ES	27	26	28	0.0361707	0.445046
PFKM	ES	16.3	16.1	17	0.0564317	0.212407
TFCP2	ES	09:10:11	8	12	0.0696616	0.121662
PCBP2	AT	14.2	null	null	0.112456	0.0122934
PCBP2	AT	18	null	null	-0.112452	0.0122968
CALCOCO1	RI	14.3	14.2	14.4	0.0331621	0.461641
PTGES3	ES	5	4.2	6	-0.0433171	0.33617
MARS	RI	20.2	20.1	20.3	-0.153927	0.000589294
CPSF6	ES	3	2.2	4	-0.179048	7.72799e-05
CCT2	ES	16	15	17	-0.00882566	0.844715
VEZT	AT	18	null	null	-0.164265	0.00024218
VEZT	ES	5	4	6.1	-0.0896398	0.0568678
LTA4H	ES	18.1:18.2	17	19	-0.014419	0.749949
LTA4H	AA	18.1	17	18.2	-0.0322983	0.473847
TXNRD1	AD	4.2	4.1	6.2	-0.0798508	0.0958715
SART3	ES	7	6	8.1	-0.163257	0.00039089
UNG	AP	1	null	null	0.356474	5.22237e-16
UNG	AP	2.1	null	null	-0.356481	5.21563e-16
GIT2	ES	19	18.2	20	0.0035181	0.940213
C12orf76	ES	9.1	8	10.2	0.128023	0.00800787
FAM216A	AT	7	null	null	0.0173338	0.700745
FAM216A	AT	5.2	null	null	-0.0173384	0.700669
ERP29	AP	1	null	null	0.18441	3.66021e-05
ERP29	AP	2	null	null	-0.184393	3.66622e-05
SRSF9	ES	3	2	4	-0.0493334	0.273301
DYNLL1	AT	5.2	null	null	0.0958912	0.0329273
DYNLL1	AT	4.5	null	null	-0.0958377	0.0330255
ABCB9	AT	14.2	null	null	0.244113	3.77905e-08
ABCB9	AT	13.2	null	null	-0.294176	2.44273e-11
EIF2B1	AT	8	null	null	0.0716902	0.111155
EIF2B1	AT	5.4	null	null	-0.0716929	0.111141
EIF2B1	RI	5.2	5.1	5.3	-0.0349318	0.439002
ZNF664	RI	1.2:1.3	1.1	1.4	-0.207599	2.11364e-05
SFSWAP	ES	15	14	16.1	0.264119	2.59145e-09
EP400NL	AT	6.2	null	null	-0.280207	2.30387e-10
EP400NL	AT	13	null	null	0.270612	9.72535e-10
APEX1	AD	2.3	2.2	3	-0.152201	0.000680013
METTL17	RI	9.2	9.1	9.3	0.332151	3.45629e-14
METTL17	RI	8.2	8.1	8.3	0.453615	1.91874e-26
ADCY4	RI	18.6	18.5	18.7	0.0299269	0.55468
PSMA6	ES	6	5	7	-0.0994785	0.026887
DCAF4	AT	14	null	null	0.108125	0.0161012
DCAF4	AT	13.2	null	null	-0.108132	0.0160945
ABCD4	ES	8.2	7	9	0.032677	0.470035
ABCD4	AA	8.1	7	8.2	-0.0534938	0.239642
ABCD4	ES	00:03:04.100000	2	5	-0.0443661	0.331058
TDP1	ES	11	10.1	12	-0.101623	0.0286128
IFI27	AP	1	null	null	0.0322891	0.473973
IFI27	AP	2	null	null	-0.03229	0.473961
MTA1	ES	4	3	5	-0.0801358	0.075462
NIPA1	AP	1	null	null	0.0614108	0.172961
PAK6	AP	2	null	null	0.369716	5.05387e-16
SPATA5L1	AT	8	null	null	-0.152144	0.000691859
SPATA5L1	AT	5.3	null	null	0.152163	0.000690825
CD276	AT	10.2	null	null	-0.384711	6.58074e-19
CD276	AT	11	null	null	0.384709	6.58381e-19
CD276	AA	4.1	3	4.2	-0.0319202	0.483094
ULK3	AA	5.1	4.2	5.2	-0.0717172	0.11359
FAM219B	ES	3.1:3.2:4	2	5.1	0.00516353	0.912152
FAM219B	ES	4	2	5.1	-0.00936561	0.835511
ETFA	ES	2:3:4:5	1	6	-0.0311829	0.508903
ETFA	ES	03:04:05	1	6	0.0222386	0.621597
ETFA	ES	04:05:00	1	6	-0.034061	0.454688
ETFA	ES	3	1	4	0.133734	0.00287054
ETFA	ES	2	1	3	-0.20161	7.17433e-06
ST20	AP	1	null	null	-0.151441	0.000733054
ST20	AP	2	null	null	0.154018	0.000592405
MFGE8	ES	8	7	9.1	0.0365893	0.416634
RGS11	AT	18	null	null	-0.277693	3.37838e-10
RGS11	AT	10	null	null	0.124643	0.00553466
RGS11	AT	4.3	null	null	0.302225	6.82007e-12
RAB11FIP3	ES	7	6	8	-0.325671	1.14165e-13
UBE2I	AT	9.2	null	null	-0.167065	0.000188586
UBE2I	AT	10	null	null	0.1671	0.000187985
UBE2I	AD	4.4	4.3	5.2	0.0449769	0.360163
GNPTG	AT	13	null	null	0.240481	6.07667e-08
GNPTG	AT	5	null	null	-0.240499	6.06294e-08
UNKL	AT	16	null	null	0.0432704	0.336692
UNKL	AD	21.2	21.1	22	-0.0375685	0.408109
CCDC154	ES	7.2:8.1	7.1	8.2	0.182388	0.000263625
PAM16	AP	2.1	null	null	0.0936566	0.0378305
PAM16	AP	1	null	null	0.0585365	0.194902
PAM16	AP	5	null	null	-0.00778387	0.863266
PAM16	AT	10	null	null	0.24359	4.17818e-08
PAM16	AT	11	null	null	-0.243605	4.16979e-08
NUDT16L1	RI	2.2:2.3	2.1	2.4	-0.145105	0.00123453
NOMO2	RI	32.2	32.1	32.3	0.345371	2.58926e-15
SMG1	AT	14.2	null	null	-0.512222	1.84247e-34
SMG1	AT	64	null	null	0.512223	1.84158e-34
ATXN2L	AA	22.6	22.2	22.7	-0.0395252	0.392079
SH2B1	ES	3.6	3.2	4.1	-0.0447213	0.333843
MAZ	ES	6.1	5.1	7.1	0.238984	7.3747e-08
RPAIN	AT	7	null	null	0.00116622	0.979352
RPAIN	AT	6.2	null	null	-0.00116622	0.979352
RPAIN	ES	4	3	5	0.0253983	0.573322
GABARAP	RI	1.2:1.3:1.4	1.1	1.5	0.0308667	0.493238
GABARAP	AD	1.2:1.3	1.1	1.5	-0.136847	0.00227834
UNC119	RI	4.2	4.1	4.3	-0.0286059	0.525454
TEFM	RI	3.3	3.2	3.4	-0.147001	0.00104988
RHOT1	AT	19.4	null	null	0.00595812	0.894806
RHOT1	AT	22	null	null	-0.00595234	0.894907
ZNF207	RI	13.2	13.1	13.3	-0.204289	4.60412e-06
LIG3	AT	21	null	null	-0.0871816	0.0525675
LIG3	AT	20	null	null	0.0871796	0.052573
ZNHIT3	AT	6	null	null	-0.315297	6.91308e-13
ZNHIT3	AT	5	null	null	0.315299	6.9096e-13
MSL1	AT	3.2	null	null	-0.373245	8.27146e-18
MSL1	AT	9	null	null	0.373242	8.27601e-18
PSMC3IP	AD	4.3	4.2	5.1	-0.0254001	0.58687
COA3	AT	2	null	null	0.293846	2.57701e-11
COA3	AT	4	null	null	-0.293842	2.57877e-11
AARSD1	ES	3	2	4	0.087907	0.0510956
RPL27	AP	1	null	null	-0.106124	0.0181857
SLC25A39	AA	5.1	4	5.2	-0.089058	0.0478913
CBX1	AT	5.2	null	null	0.120273	0.00738729
CBX1	AT	6	null	null	-0.120338	0.00735511
CALCOCO2	ME	3|4	2	6	-0.228583	2.80975e-07
RSAD1	AD	8.2	8.1	9	0.0405941	0.370883
LUC7L3	RI	12.3:12.4:12.5	12.2	12.6	0.604435	1.25447e-50
LUC7L3	ES	00:03:04.200000	2	5	0.351031	1.17769e-15
LUC7L3	ES	3	2	5	0.391543	2.11459e-19
2018-09-04	RI	13.2	13.1	13.3	-0.0163288	0.725164
NUP85	RI	18.2	18.1	18.3	0.219154	8.71991e-07
GGA3	RI	14.2	14.1	14.3	-0.0104713	0.819194
MIF4GD	ES	5	4	6.1	0.0294142	0.514241
MIF4GD	ES	3.1:3.2:4:5	2	6.1	0.0417108	0.356868
MIF4GD	ES	3.2:4:5	2	6.1	-0.0884345	0.0780411
MIF4GD	ES	04:05:00	2	6.1	0.0803006	0.0745653
TRIM65	ES	5	4	6	0.128385	0.00627102
EXOC7	AA	8.1	7	8.2	-0.0285919	0.532029
TMC6	AP	4.1	null	null	0.081457	0.0761317
TMC6	AD	14.2:14.3	14.1	15	-0.0862367	0.0606491
PGS1	AD	10.2	10.1	11	0.325762	1.18866e-13
PGS1	AA	7.1	6	7.2	-0.118706	0.00853193
CARD14	AT	17.2	null	null	-0.0762112	0.0903093
CARD14	AT	23	null	null	0.0762132	0.0903007
NPLOC4	AT	18	null	null	-0.118601	0.00825744
NPLOC4	AT	17.2	null	null	0.118602	0.00825655
LDLRAD4	AD	5.2	5.1	6	0.0224158	0.646898
SAFB2	AT	21	null	null	-0.121176	0.00695228
SAFB2	AT	6.2	null	null	0.121176	0.00695196
MAP2K7	ES	4.2:5.1	4.1	5.2	0.0424648	0.366143
DNMT1	ES	5	4.2	6	0.0588673	0.234296
CARM1	RI	16.2	16.1	16.3	-0.060333	0.193088
CARM1	AA	16.1:16.2	15	16.3	-0.171847	0.000125819
SMARCA4	AA	37.1	36.2	37.2	0.031041	0.49124
HOOK2	ES	18	17	19	0.0678293	0.133383
BRD4	AT	15	null	null	0.242877	4.44579e-08
BRD4	AT	24	null	null	-0.251956	1.32021e-08
SIN3B	AP	1	null	null	-0.0395584	0.395242
SIN3B	AP	11.1	null	null	0.0395584	0.395242
SSBP4	ES	7	6	8	-0.110679	0.0141368
SSBP4	ES	2	1	3	-0.0795858	0.0777984
SUGP2	AD	12.4:12.5	12.3	14	0.251505	1.50144e-08
SUGP2	RI	12.4	12.3	12.5	0.66877	2.45948e-65
SUGP2	RI	12.2	12.1	12.3	0.433341	4.94689e-24
SUGP2	ES	10	9.3	11	0.0463859	0.303517
ZNF93	AT	5	null	null	0.0656442	0.144738
URI1	AA	13.1	12	13.2	0.187942	2.57143e-05
PDCD5	AP	1	null	null	0.0526922	0.24193
PDCD5	AP	2	null	null	-0.0526807	0.242033
CEBPG	AP	1	null	null	-0.153769	0.000705794
CEBPG	AP	2	null	null	0.153767	0.000705913
FXYD3	AT	9.2	null	null	-0.275752	4.34833e-10
FXYD3	AT	11	null	null	0.275732	4.36117e-10
FXYD3	RI	10.5	10.4	10.6	-0.206198	3.73105e-06
FXYD3	RI	10.3:10.4:10.5	10.2	10.6	-0.154044	0.00104444
PSMD8	AP	1	null	null	0.160693	0.000331306
PSMD8	AP	2	null	null	-0.160691	0.000331348
STRN4	AA	10.1	9.2	10.2	-0.13974	0.00195213
C19orf48	AP	2	null	null	-0.205644	3.96686e-06
C19orf48	AP	1	null	null	0.205643	3.96732e-06
C19orf48	RI	5.2	5.1	5.3	-0.00129285	0.977111
ZNF841	AP	1	null	null	-0.0390663	0.406822
ZNF841	AP	2.1	null	null	0.0390663	0.406822
ZNF160	AP	5.1	null	null	-0.0307203	0.501932
ZNF160	AP	1	null	null	0.0307191	0.501949
ZNF419	AT	4.2	null	null	0.249356	1.87815e-08
ZNF419	AT	5.3	null	null	-0.249351	1.87957e-08
ZNF814	AT	3.2	null	null	0.174123	9.86113e-05
ZNF135	AT	5.4	null	null	0.212954	1.74512e-06
ZNF135	AT	7	null	null	-0.212958	1.74433e-06
RPS7	AT	7	null	null	0.172013	0.000120026
RPS7	AT	6.2	null	null	-0.171931	0.000120943
RPS7	AD	1.2	1.1	2.1	-0.162883	0.000273604
ASAP2	ES	23	22	24	-0.00246394	0.95918
ITGB1BP1	AD	6.2	6.1	7	-0.0832744	0.0644014
WDR35	ES	12	10	13	0.159102	0.00189018
SUPT7L	RI	2.2	2.1	2.3	-0.00999588	0.826558
SUPT7L	AA	2.3	2.1	2.4	0.024758	0.592377
LTBP1	AP	1	null	null	-0.255295	3.58443e-08
LTBP1	AP	5.1	null	null	0.255202	3.6268e-08
LTBP1	AA	12.1	11	12.2	-0.0930637	0.0446503
MPHOSPH10	AT	11	null	null	-0.018011	0.689349
MPHOSPH10	AT	5.2	null	null	0.018023	0.689152
ELMOD3	RI	11.2	11.1	11.3	0.24959	1.88109e-08
TMEM150A	ES	6	5	7	0.139328	0.00201373
USP39	ES	13	12	14.1	0.0187328	0.677585
KDM3A	RI	22.2	22.1	22.3	0.116515	0.00961661
KDM3A	RI	18.2	18.1	18.3	0.00249701	0.956395
KANSL3	ES	6	5.2	7	-0.0553116	0.240562
MAP4K4	ES	17	16.2	19	0.0324757	0.478265
CCDC74A	AT	7	null	null	0.00243915	0.956875
PDK1	ES	10	9	11	0.0618692	0.181975
GLS	AT	20	null	null	-0.37156	1.18959e-17
GLS	AT	16	null	null	0.371559	1.18983e-17
SF3B1	AT	4.4	null	null	0.573777	1.11362e-44
SF3B1	AT	25	null	null	-0.573775	1.11461e-44
NOP58	ES	4	3	5	-0.0406484	0.370242
RPL37A	AT	5	null	null	0.01394	0.757035
RPL37A	AT	8	null	null	-0.00791322	0.860596
ZNF142	RI	1.2:1.3	1.1	1.4	-0.234054	7.96347e-07
BCS1L	RI	1.2:1.3	1.1	1.4	0.0576572	0.216099
ITM2C	ES	3	1	4	0.110917	0.0135439
DIS3L2	AT	24.4	null	null	-0.0790414	0.0789412
DIS3L2	AT	25	null	null	0.0916582	0.0415096
DIS3L2	RI	24.2:24.3	24.1	24.4	0.0763955	0.0898567
TRPM8	ES	18:19:00	17	20	0.0315017	0.484828
TRAF3IP1	ES	00:08:09.100000	7	11	-0.0544862	0.236912
CAPN10	AA	10.1	9	10.2	-0.0796025	0.0777358
CSNK2A1	AT	14	null	null	0.124087	0.00570133
CSNK2A1	AT	15	null	null	-0.124104	0.00569475
NSFL1C	AA	11.1	10	11.2	-0.259756	4.63956e-09
NSFL1C	ES	3	2	4	-0.11622	0.0098028
SNRPB	AA	8.1	7.1	8.2	-0.181439	4.90085e-05
NDUFAF5	ES	9	8	10	0.12698	0.00479032
NAA20	AD	1.2	1.1	2	-0.137562	0.00220468
CST3	AT	4.2	null	null	0.550288	1.57652e-40
CST3	AT	5	null	null	-0.550188	1.63923e-40
ASXL1	ES	6	5	8	0.00138077	0.978541
UQCC1	AT	12.2	null	null	0.251988	1.31438e-08
SNX21	AT	5	null	null	-0.388364	2.87648e-19
SNX21	AT	4.2	null	null	0.388364	2.87648e-19
PREX1	RI	34.2	34.1	34.3	-0.0694112	0.16803
RAE1	AT	12.2	null	null	0.0837745	0.0625428
RAE1	AT	13	null	null	-0.0838161	0.0624122
STX16	ES	7	6	8	-0.0342562	0.453047
LSM14B	AT	10	null	null	-0.0693475	0.123356
LSM14B	AT	4.2	null	null	0.0693442	0.123374
SS18L1	AP	1	null	null	0.0576705	0.234913
CRYZL1	AA	12.1	11	12.2	-0.00492271	0.913271
BRWD1	AT	42	null	null	-0.0798159	0.0760412
BRWD1	AT	5.2	null	null	-0.160258	0.000344029
U2AF1	ES	3	2.2	4	0.199566	7.84511e-06
UBE2G2	ES	7	6	8	0.285773	1.10983e-10
C21orf58	AP	3.1	null	null	0.166783	0.000199325
2018-09-05	AP	1	null	null	-0.117186	0.00949535
2018-09-05	AP	3.1	null	null	0.117186	0.00949549
RANBP1	ES	5	4	6	-0.132991	0.00303119
TOP3B	RI	15.2	15.1	15.3	0.288688	8.78676e-11
SLC2A11	ES	10.2	9.1	11	0.184331	4.34594e-05
SNRPD3	AT	5	null	null	-0.121165	0.00695715
ADSL	ES	13	12	14	0.125134	0.00530384
TTLL12	AP	12	null	null	-0.0902741	0.049989
TTLL12	AP	1	null	null	0.0902752	0.0499862
ARHGAP8	ES	12	11	14	-0.00518916	0.909249
BRD1	ES	04:05:00	3.2	6	-0.0549882	0.240723
MAPK12	AT	4	null	null	0.0960737	0.0325942
MAPK12	AT	13	null	null	-0.09607	0.0326009
MAPK8IP2	ES	11:12:00	10	13	0.0772479	0.0919479
PRRT3	RI	4.2	4.1	4.3	0.245861	2.99857e-08
TAMM41	ES	2	1	3	-0.194972	2.16229e-05
TSEN2	AT	12	null	null	-0.301581	7.59306e-12
TSEN2	AT	10.2	null	null	0.301577	7.59808e-12
SLC6A6	AT	13.2	null	null	0.310779	1.51843e-12
MRPS25	AD	3.2	3.1	4.1	0.0966401	0.0317518
OXNAD1	AT	12	null	null	-0.132122	0.00322944
DHX30	AP	9	null	null	0.430288	9.97056e-24
DHX30	AP	1	null	null	-0.430289	9.96759e-24
TREX1	RI	2.5:2.6:2.7:2.8	2.4	2.9	0.257362	1.13996e-08
TREX1	AA	2.6:2.7:2.8	2.4	2.9	0.0166366	0.716752
TREX1	RI	2.5	2.4	2.6	0.286103	8.85242e-11
TREX1	RI	2.2:2.3	2.1	2.4	0.0950223	0.0360542
NCKIPSD	AA	4.1	3	4.2	0.0607671	0.197709
IP6K2	RI	11.3:11.4:11.5:11.6:11.7:11.8	11.2	11.9	0.193295	1.51719e-05
P4HTM	ES	6.2:7.1	6.1	7.2	-0.122674	0.00633369
RBM5	RI	6.2	6.1	6.3	0.479023	1.66605e-28
NEK4	ES	2.1:2.2	1	3	-0.145647	0.00156335
PSMD6	ES	3	2.2	4	-0.0952628	0.0344624
CCDC14	RI	2.7	2.6	2.8	0.419292	9.25845e-19
ACAD9	AT	13.2	null	null	0.00263743	0.953326
ACAD9	AT	18	null	null	-0.00263895	0.953299
MFN1	ES	11	10	12	0.0231279	0.611389
TTC14	RI	5.5	5.4	5.6	0.282219	2.09168e-10
ABCC5	AA	7.4:7.5	7.1	7.6	-0.118256	0.0111383
ABCC5	AD	7.2:7.3:7.4	7.1	7.6	0.0165941	0.716028
PCYT1A	AA	7.1	6	7.2	-0.310318	8.58157e-12
NCBP2	AP	1.1	null	null	0.155829	0.000502382
NCBP2	AP	2	null	null	-0.155831	0.000502291
KIAA0226	ES	14	13	15	-0.307433	2.08588e-09
WHSC1	ES	7	6	8	-0.0142643	0.7683
CPZ	ES	8	7	9	-0.0375642	0.428214
RAB28	ES	7	6	9	0.0696999	0.122979
THAP6	AT	7.3	null	null	0.257001	6.58508e-09
PPP3CA	ES	9	8	10	0.0176904	0.695188
NUDT6	AD	2.2	2.1	3	-0.0539495	0.289759
PDCD6	AT	6.2	null	null	-0.0894795	0.0466182
AHRR	AT	15	null	null	0.0677028	0.133316
BRD9	ES	18.1:18.2:19	17	20	0.145801	0.00116857
BRD9	ES	18.2:19	17	20	0.123564	0.00601189
NSUN2	ES	6	5	7	0.186117	3.64996e-05
SPEF2	AT	20.2	null	null	-0.156466	0.000476026
ZNF131	AT	9.3	null	null	-0.156137	0.000489466
ZNF131	AT	11	null	null	0.156173	0.000487995
OCLN	ES	5	4	6	0.0660724	0.148777
NREP	AP	4	null	null	-0.311319	2.09566e-12
CDKL3	AT	17	null	null	-0.170986	0.000134056
CDKL3	AT	16	null	null	0.0310416	0.491232
CTNNA1	ES	20	19	21	-0.153141	0.00062912
TMCO6	RI	4.2	4.1	4.3	0.225305	1.85464e-06
HARS2	AT	6.4	null	null	0.247561	2.39045e-08
HARS2	AT	12	null	null	-0.247564	2.38957e-08
GRPEL2	AT	4	null	null	-0.0887033	0.0485613
SFXN1	AT	11	null	null	-0.0636307	0.157495
SFXN1	AT	10.2	null	null	0.117573	0.00883682
TSPAN17	RI	7.2	7.1	7.3	-0.0451707	0.318351
RAB24	RI	1.4	1.3	1.5	0.237544	9.70892e-08
FAM193B	ES	07:08:00	6	9	0.379576	2.23987e-18
HNRNPH1	ES	2	1.5	3	0.283643	1.61102e-10
SNRPC	AP	1	null	null	0.0987741	0.0279915
SNRPC	AP	2.1	null	null	-0.0987758	0.0279888
SNRPC	ES	2.2	1	3	0.00689403	0.878401
ZNF76	RI	12.4	12.3	12.5	0.160223	0.00035481
ZNF76	RI	12.2	12.1	12.3	0.0901727	0.0451566
ZNF76	AA	12.1:12.2	11	12.3	0.26523	2.2944e-09
ZNF76	RI	8.2	8.1	8.3	0.132868	0.00340562
PTK7	AT	3.2	null	null	-0.00644906	0.886194
PTK7	AT	8.2	null	null	-0.316838	5.26885e-13
PTK7	AT	21	null	null	0.30357	5.18404e-12
PTK7	ES	13.2:14	13.1	15	-0.0835395	0.0638237
SLC29A1	AP	3.1	null	null	-0.197246	1.39981e-05
SLC29A1	AP	1	null	null	0.200063	1.04711e-05
ANKRD6	ES	6	5	7	-0.0891932	0.0789166
QKI	RI	8.3:8.4	8.2	8.5	-0.343957	5.34761e-14
RNF216	ES	4:5.1:5.2:6.1:6.2	2	7	-0.071377	0.136295
RNF216	ES	4:5.1:5.2:6.2	2	7	0.485363	3.78068e-29
NOD1	ES	14	13	15	-0.0151608	0.77011
2018-09-07	AD	1.2	1.1	4	0.013759	0.768277
COA1	AT	4.6	null	null	0.20083	6.70487e-06
COA1	AT	8	null	null	0.0313508	0.48648
DBNL	ES	2.1:2.2:3	1.1	4.1	-0.143466	0.0013723
SUMF2	AA	10.1	8	10.2	-0.366995	3.15198e-17
NSUN5	RI	9.2	9.1	9.3	0.00986663	0.827021
GTF2IRD1	AA	20.1	19	20.2	-0.0323608	0.474798
WBSCR16	AT	12	null	null	0.100626	0.025168
WBSCR16	AT	13	null	null	-0.137948	0.00209715
RSBN1L	AP	1	null	null	0.0513387	0.254253
SRI	AT	9.2	null	null	-0.0895559	0.0464305
SRI	AT	10	null	null	0.0895559	0.0464305
TRRAP	AD	59.2	59.1	60	0.111789	0.0191341
CPSF4	AA	9.1	8	9.2	-0.0948334	0.0352874
ZSCAN25	AD	1.2	1.1	2	-0.00797969	0.877437
SLC12A9	AA	10.1	9	10.2	0.0208392	0.64472
AP1S1	AT	5.2	null	null	-0.0345966	0.442482
ARMC10	ES	08:09:00	6	10	-0.00432527	0.92353
ARMC10	ES	9	6	10	-0.0296222	0.512993
ARMC10	ES	8	6	10	-0.065193	0.203005
KMT2E	ES	6	5	7	-0.0577823	0.241893
METTL2B	ES	2	1	4	-0.372918	1.03312e-17
PODXL	RI	4.2:4.3:4.4:4.5:4.6:4.7	4.1	4.8	-0.0647705	0.179539
SSBP1	AT	9	null	null	-0.189794	2.1727e-05
SSBP1	AT	8.2	null	null	0.189794	2.1727e-05
EZH2	RI	14.4	14.3	14.5	-0.0611331	0.20956
ATP6V0E2	AT	6	null	null	0.0166512	0.711714
ATP6V0E2	AT	4.3	null	null	-0.0166512	0.711714
ATP6V0E2	ES	4.1	2	6	0.317357	2.58134e-10
REPIN1	AA	4.1	3.2	4.2	0.0217935	0.639253
REPIN1	ES	4.2:5.2	3.2	5.3	0.124269	0.00802985
REPIN1	ES	4.1:4.2	3.2	5.3	0.0827452	0.0851085
REPIN1	ES	4.2	3.2	5.3	0.0405365	0.403972
ABCF2	AT	15.2	null	null	0.320056	2.9739e-13
ABCF2	AT	16	null	null	-0.320059	2.97252e-13
RHEB	AP	1.1	null	null	-0.0032582	0.944017
EPHX2	ES	3:4:5:6	2.2	7	0.130915	0.00352412
IKBKB	AD	4.2	4.1	5	0.205778	8.81868e-06
FAM110B	ES	3	2	4	-0.010767	0.825867
C8orf44	AP	1	null	null	-0.164511	0.000299459
C8orf44	AP	2	null	null	0.164514	0.00029939
COPS5	ES	10	9	11.1	0.0405502	0.36846
ARFGEF1	AT	38.2	null	null	0.0504429	0.262646
C8orf59	AT	4	null	null	-0.0345636	0.442918
C8orf59	AT	6	null	null	0.0345555	0.443024
C8orf59	ES	5	3.2	6	0.0786248	0.0805378
RMDN1	AA	14.1	13.2	14.2	0.134103	0.00279359
RIPK2	ES	2	1	3	-0.0735108	0.116177
OSGIN2	AP	1	null	null	-0.268483	1.87692e-09
OSGIN2	AP	2	null	null	0.268481	1.87739e-09
ANKRD46	ES	3	2.2	4	-0.0234302	0.624825
ZNF706	AP	3.1	null	null	-0.0404337	0.369353
ZNF706	AP	2	null	null	0.0541083	0.229491
ZNF706	AT	8	null	null	-0.0699902	0.119909
ZNF706	AT	7	null	null	0.0700014	0.11985
UTP23	AT	3	null	null	-0.308994	2.06456e-12
UTP23	AT	6	null	null	0.390305	1.84517e-19
PHF20L1	ES	15	14	16	-0.0921804	0.0499134
PTK2	AP	41	null	null	-0.0268812	0.554395
TSNARE1	ES	03:04:00	2	5	0.0475228	0.294275
EEF1D	AP	7.1	null	null	-0.0827218	0.0659235
EEF1D	AP	1	null	null	0.108187	0.0160407
EEF1D	AP	2	null	null	-0.110109	0.0142448
EEF1D	ES	9	8.3	10.1	-0.0714994	0.112112
EEF1D	ES	00:04:08.100000	1	8.2	-0.0668637	0.137405
EEF1D	ES	4	1	8.1	-0.0525099	0.243565
PLEC	AP	7	null	null	0.134268	0.00419912
MROH1	RI	44.2	44.1	44.3	0.282668	1.87154e-10
BOP1	RI	4.2	4.1	4.3	-0.07031	0.120106
CYHR1	AT	2.2	null	null	0.467144	3.37007e-28
CYHR1	AT	6	null	null	-0.467143	3.3711e-28
COMMD5	AD	2.2	2.1	3	0.00198656	0.964943
ZNF250	AT	7.2	null	null	0.107595	0.0166324
NFX1	AT	22.2	null	null	0.295268	2.04612e-11
UBAP2	AP	14.1	null	null	-0.52425	3.72516e-36
ARHGEF39	AP	1	null	null	-0.53313	1.26285e-37
ARHGEF39	AP	3	null	null	0.533131	1.26258e-37
ZCCHC7	ES	1.2:2	1.1	3	-0.0559633	0.275879
ISCA1	AT	6	null	null	0.357962	2.07122e-16
ISCA1	AT	5	null	null	-0.357999	2.05556e-16
DFNB31	AP	6.1	null	null	0.0443659	0.324591
DFNB31	AP	1	null	null	-0.0471208	0.295422
CDK5RAP2	ES	14	13	15	-0.128252	0.0143414
GAPVD1	AT	8.2	null	null	0.0323091	0.473249
GAPVD1	AT	29	null	null	-0.145548	0.00116483
ENG	RI	14.2	14.1	14.3	-0.286349	9.29602e-11
DNM1	ME	10|11	9	12	-0.0709943	0.157988
GOLGA2	ES	7	6	8	0.0179063	0.696779
SPTAN1	ES	52	51.1	53	0.173839	0.000142518
SH3GLB2	ES	4	3	5	0.398777	2.8012e-20
POMT1	AD	8.2	8.1	9	-0.0796389	0.0819703
GTF3C5	AT	12	null	null	-0.123384	0.0059832
GTF3C5	AT	9.2	null	null	0.123383	0.00598379
GTF3C5	ES	2.1:2.2:2.3	1	3	0.00940107	0.834732
PPP1R26	AP	5	null	null	0.162047	0.000591805
C9orf69	RI	2.2	2.1	2.3	0.0343484	0.445763
PMPCA	AT	13	null	null	0.107408	0.0168232
PMPCA	AT	6.2	null	null	-0.107429	0.016801
PTGDS	AT	3.3	null	null	-0.165726	0.000219047
PTGDS	AT	7	null	null	0.162956	0.000279769
ABCA2	AP	1	null	null	0.0554554	0.283466
ABCA2	AP	2	null	null	-0.0554612	0.283416
NSMF	RI	10.4	10.3	10.5	0.123657	0.0060251
NSMF	RI	10.2	10.1	10.3	0.156238	0.000525503
EHMT1	AT	29	null	null	0.147396	0.00100525
EHMT1	AT	16	null	null	-0.325346	1.14416e-13
MSL3	AT	14	null	null	-0.189118	2.28297e-05
MSL3	AT	10.2	null	null	0.189132	2.27979e-05
OFD1	AT	25	null	null	-0.290051	4.74072e-11
OFD1	AT	12	null	null	0.29005	4.74132e-11
PIR	AD	1.2	1.1	2	-0.0249224	0.596764
CTPS2	AP	2	null	null	0.0284458	0.539311
PDHA1	AT	6.2	null	null	0.0620138	0.16834
PDHA1	AT	12	null	null	-0.062012	0.168352
PORCN	AA	2.1	1	2.2	-0.126095	0.00901542
RBM3	RI	3.2	3.1	3.3	-0.211051	2.16714e-06
HDAC6	RI	13.2	13.1	13.3	-0.113839	0.0168996
PQBP1	AT	4	null	null	-0.109931	0.014403
PQBP1	AT	8	null	null	0.109932	0.0144022
PRAF2	AT	3	null	null	0.303629	5.13363e-12
PRAF2	AT	2.2	null	null	-0.303606	5.1529e-12
PRICKLE3	AT	5.2	null	null	0.237071	9.42737e-08
PRICKLE3	AT	10.4	null	null	-0.237066	9.43334e-08
FAM156A	AP	3.1	null	null	-0.200605	2.66704e-05
FAM156A	AP	1	null	null	0.200605	2.66695e-05
TRMT2B	RI	2.2	2.1	2.3	-0.179156	0.000322452
SLC25A14	RI	9.2	9.1	9.3	0.118562	0.00841051
RBMX	AA	8.3	8.1	8.4	-0.27983	2.34095e-10
RBMX	RI	8.2	8.1	8.3	0.27811	3.04328e-10
FMR1	AT	18.2	null	null	-0.127187	0.00459559
GDI1	AT	13	null	null	-0.0392001	0.384149
GDI1	AT	7.2	null	null	0.0392173	0.383941
FLAD1	ES	2.2:4.1:4.3	1.3	6.1	-0.0427549	0.4078
ZNF263	ES	03:04:00	2	5.1	0.0135645	0.789977
AARSD1	ES	11	10	12	-0.418129	4.07999e-22
MATR3	ES	7.2:8	7.1	9	-0.0141957	0.780449
BMS1	ES	18	17	19	0.332256	1.31163e-11
CCT3	ME	2|3	1	4	0.279143	2.71035e-10
DPP9	ME	4|5	3	6	-0.332511	7.01071e-14
ARHGAP8	ME	12|13	11	14	0.00705038	0.881569
COL3A1	ES	1 day, 21:46:00	44	47	0.0288629	0.540947
MLLT4	ES	25.1:25.2:26:27:28:29:30:31:33.1:33.2:34.1	24.2	35	0.161813	0.000790658
COL1A1	ES	15:16:17:18:19:20:21:22:25:26:27	14	28	-0.021433	0.655008
COL3A1	ES	36.1:36.2:37:38:39:40:41:43:44:47	35	48.1	-0.00495799	0.91536
SNRNP200	ES	44	43	46.1	0.247964	8.66546e-08
TECR	ES	00:04:05.200000	1	5.3	-0.0497668	0.290532

## Sheet: Supplementary Table 6
symbol	splice_type	exons	from_exon	to_exon	cors.RFS	cors.RFS.p value
CCNL2	AA	7.1	6.1	7.2	-0.124636	0.0116443
SLC35E2	AT	8	null	null	-0.682521	5.36e-69
SLC35E2	AT	7	null	null	0.682522	5.35e-69
PER3	AT	22	null	null	-0.0729459	0.105018
CASZ1	AT	16.2	null	null	-0.537228	2.33e-38
CASZ1	AT	21	null	null	0.537226	2.33e-38
MAD2L2	ES	02:03:00	1	4	-0.513752	2.35e-34
VWA5B1	AT	15	null	null	-0.413896	7.23e-22
VWA5B1	AT	24	null	null	0.390498	1.92e-19
HP1BP3	AT	6	null	null	0.383987	7.74e-19
HP1BP3	AT	15	null	null	-0.383975	7.77e-19
HNRNPR	ES	2.2	1	3	0.142697	0.00166622
BSDC1	RI	11.2	11.1	11.3	-0.144835	0.00123238
BSDC1	ES	4.2:4.3	3	5	0.119389	0.00789962
CLSPN	AT	25	null	null	0.71729	3.17e-79
CLSPN	AT	26	null	null	-0.71729	3.17e-79
PABPC4	ES	11	10.2	12	0.171102	0.000132633
PPIE	AT	9.2	null	null	0.107801	0.0164237
DPH2	AD	2.2	2.1	3.2	-0.0449184	0.333275
SLC6A9	AT	16	null	null	-0.0787048	0.0802292
SLC6A9	AT	17	null	null	0.0787226	0.0801605
MKNK1	AT	9.2	null	null	0.196197	1.1e-05
ATPAF1	AP	1	null	null	0.0642691	0.153779
FUBP1	AA	21.1	20	21.2	0.210382	2.39e-06
CTBS	ES	3	2	4	0.165592	0.00021842
RWDD3	AT	5	null	null	-0.237234	9.23e-08
RWDD3	AT	3.3	null	null	0.237231	9.24e-08
TRMT13	AT	8.2	null	null	0.469307	1.77e-28
TRMT13	AT	10	null	null	-0.469307	1.77e-28
PRPF38B	AT	8	null	null	-0.391119	1.53e-19
PRPF38B	AT	6	null	null	0.391114	1.53e-19
SARS	ES	10	9	11	-0.208808	2.79e-06
RHOC	AA	2.2	1.1	2.3	-0.0743838	0.0990081
IGSF3	ES	6	5	7	-0.0931772	0.0754183
NBPF10	AP	1	null	null	-0.37347	8.5e-18
NBPF10	AP	3.1	null	null	0.373468	8.5e-18
NBPF11	ES	9:10:11:12:13	8.3	14	-0.334109	1.64e-13
NBPF11	RI	8.2	8.1	8.3	-0.0041218	0.932881
NBPF11	ES	00:05:08.100000	4	8.3	-0.122363	0.0140897
MRPS21	AP	1	null	null	0.323258	1.67e-13
MRPS21	AP	2.1	null	null	-0.323259	1.67e-13
RPRD2	AT	3.2	null	null	0.19587	1.14e-05
RPRD2	AT	11.3	null	null	-0.195842	1.14e-05
TUFT1	ES	3	1	4	0.177358	0.000259275
CHTOP	AT	5	null	null	-0.306341	3.25e-12
CHTOP	AT	4.5	null	null	0.306345	3.24e-12
CHTOP	RI	4.3	4.2	4.4	0.137092	0.00223683
C1orf43	ES	4	3	5	-0.0508632	0.258685
FLAD1	RI	6.2	6.1	6.3	-0.0521232	0.247539
ADAM15	AD	22.2	22.1	23	-0.151573	0.000743533
ADAM15	ES	22.1:22.2	21.2	23	-0.0741027	0.100989
ADAM15	ES	21.2:22.1:22.2	20	23	-0.108613	0.0160534
ADAM15	ES	22.1:22.2	20	23	0.0867241	0.0550562
ADAM15	AA	3.1	1	3.2	-0.0636924	0.167582
TRIM46	AT	11	null	null	-0.595275	1.09e-48
TRIM46	AT	13	null	null	0.615811	6.71e-53
FAM189B	ES	6.1:6.2:7:8:9	5	10	-0.00759781	0.871322
FAM189B	ES	6.2:7:8:9	5	10	0.0147048	0.744158
FAM189B	ES	02:03:04	1	5	-0.0629509	0.163273
RUSC1	AD	3.2	3.1	3.4	-0.00272398	0.952535
YY1AP1	RI	13.2	13.1	13.3	-0.137511	0.0021901
GON4L	AT	33	null	null	-0.229093	2.57e-07
GON4L	AT	22.2	null	null	0.229091	2.57e-07
KIAA0907	RI	13.2	13.1	13.3	0.373903	7.17e-18
SMG5	ES	10:11:12:13:14:15:16:17:18:19:20:21:22.1	9	22.2	0.113919	0.0111999
HDGF	AP	1.1	null	null	-0.208466	2.9e-06
HDGF	AP	2	null	null	0.207173	3.35e-06
DCAF8	ES	18	17	19	0.40518	5.56e-21
DCAF8	ES	15	14	16	-0.204684	4.71e-06
PPOX	AT	14	null	null	-0.119733	0.00765863
PPOX	AT	13	null	null	0.119733	0.00765863
BLZF1	AT	3.2	null	null	0.113381	0.0115914
UCHL5	AT	13.3	null	null	0.189141	2.28e-05
KLHL12	ES	12	11	13	-0.0650429	0.148462
MDM4	AT	13.2	null	null	-0.345332	2.61e-15
FAM72A	AP	1	null	null	-0.436917	1.71e-24
FAM72A	AP	3.1	null	null	0.436917	1.71e-24
FAM72A	AT	2	null	null	-0.456932	6.63e-27
FAM72A	AT	6	null	null	0.486096	1.02e-30
NEK2	AT	8	null	null	0.449936	4.82e-26
NEK2	AT	7.2	null	null	-0.449937	4.82e-26
NVL	ME	11|12	10	13	-0.133588	0.00817078
CNIH4	ES	4	3	5.1	-0.0401332	0.372925
WDR26	ES	7	6	8	-0.0496668	0.279003
PCNXL2	AT	22.2	null	null	-0.134429	0.00272733
TBCE	AD	1.2	1.1	2	0.0466616	0.331581
AKR1C1	AT	16	null	null	-0.03265	0.469949
SEC61A2	AT	8	null	null	0.233538	1.52e-07
SEC61A2	AT	14	null	null	-0.285683	9.88e-11
MLLT10	AT	26	null	null	0.655286	4.72e-62
MLLT10	AT	5	null	null	-0.655286	4.72e-62
CCAR1	ES	14	13	15	0.0321648	0.477028
TACR2	AP	1	null	null	0.261112	2.93e-08
TACR2	AP	3.1	null	null	-0.261112	2.93e-08
MRPS16	AT	5	null	null	0.124221	0.00564912
MRPS16	AT	3.2	null	null	-0.124234	0.00564391
MRPS16	AA	3.1	2	3.2	0.137465	0.00217502
AGAP5	ES	2	1	3	0.0113153	0.811231
TSPAN14	ES	7	6	8	0.0210101	0.642008
COX15	AT	9	null	null	0.519368	1.53e-35
COX15	AT	10	null	null	-0.519373	1.53e-35
MGEA5	AT	18	null	null	-0.355829	3.2e-16
MGEA5	AT	12.2	null	null	0.355854	3.19e-16
CNNM2	AT	9	null	null	0.401312	1.41e-20
CNNM2	AT	2	null	null	-0.40132	1.4e-20
TIAL1	AT	5.2	null	null	0.470341	1.3e-28
TIAL1	AT	13	null	null	-0.470344	1.3e-28
WDR11	ES	9	8	10.1	0.0101727	0.824082
NSMCE4A	AP	1	null	null	-0.239477	6.92e-08
NSMCE4A	AP	2	null	null	0.239479	6.92e-08
NSMCE4A	AT	10.2	null	null	0.359696	1.45e-16
NSMCE4A	AT	13	null	null	-0.195153	1.23e-05
CTBP2	AP	1	null	null	-0.213222	1.91e-06
CTBP2	AP	3	null	null	-0.0349977	0.439543
BNIP3	AT	6	null	null	0.353106	5.56e-16
BNIP3	AT	5.2	null	null	-0.353139	5.52e-16
TUBGCP2	AP	1	null	null	-0.102693	0.0223101
TUBGCP2	AP	2	null	null	0.259441	4.68e-09
TUBGCP2	AA	17.1	16	17.2	0.193949	1.39e-05
SLC25A22	AP	1	null	null	-0.244586	5.37e-08
PGAP2	ES	8	6	10	-0.0202161	0.663361
PGAP2	ES	06:07:00	4	10	-0.119996	0.0173196
PGAP2	ES	6	4	10	0.0382731	0.402794
FAM160A2	AT	9.2	null	null	0.408437	2.52e-21
FAM160A2	AT	12	null	null	-0.408437	2.52e-21
AKIP1	AT	5	null	null	-0.0408349	0.364618
AKIP1	AT	4.2	null	null	0.0408349	0.364618
GYLTL1B	AT	16	null	null	-0.0411012	0.361496
GYLTL1B	AT	13	null	null	0.0410852	0.361684
ACP2	AT	12	null	null	0.308893	2.1e-12
ACP2	AT	7	null	null	-0.305497	3.75e-12
ACP2	AT	4.2	null	null	-0.129192	0.00398759
MS4A7	ES	3	2	4	-0.0186918	0.69812
TMEM132A	AA	6.1	5	6.2	0.0124249	0.791313
CPSF7	ES	6.1:6.2:6.3	3	7.1	-0.00383724	0.932966
CPSF7	ES	5.2	3	6.1	0.186021	5.24e-05
ASRGL1	ES	3	2.2	4	0.111949	0.0126936
EML3	AA	21.1	20	21.2	0.0138776	0.758804
PLA2G16	AP	1	null	null	-0.11104	0.0134401
PLA2G16	AP	2.1	null	null	0.11104	0.0134401
STIP1	AT	15	null	null	-0.0952467	0.0341272
POLA2	AT	17.2	null	null	0.130054	0.00374924
POLA2	AT	18	null	null	-0.130054	0.00374918
LTBP3	AD	1.2	1.1	2	-0.0708179	0.123639
SSSCA1	AT	4	null	null	-0.100637	0.0251517
SSSCA1	AT	3	null	null	0.100644	0.0251415
OVOL1	AP	1	null	null	-0.0735602	0.122959
CFL1	AP	5.1	null	null	-0.00482332	0.914929
SLC29A2	AP	1	null	null	-0.0617224	0.193734
SLC29A2	AP	2.1	null	null	0.0617177	0.193767
BBS1	RI	5.2	5.1	5.3	0.234338	2.07e-07
RBM4	AP	1	null	null	0.378175	2.82e-18
RBM4	AP	2.1	null	null	-0.185095	3.42e-05
RBM4	AT	8	null	null	0.402816	9.82e-21
RBM4	AT	3.3	null	null	0.520869	8.99e-36
RBM4	AT	4.2	null	null	0.365322	4.49e-17
RBM4	AT	5	null	null	-0.446724	1.18e-25
RBM4	AT	6	null	null	0.0584098	0.194508
RBM14-RBM4	AT	4	null	null	-0.523175	6.11e-35
RBM14-RBM4	ES	00:02:03.100000	1	4	-0.3029	1.47e-11
C11orf80	ES	02:03:00	1	4	-0.156565	0.000491273
RCE1	AP	2.1	null	null	0.0227004	0.617992
RCE1	AP	1	null	null	-0.0226913	0.618133
MRPL21	RI	6.2	6.1	6.3	-0.193214	1.5e-05
ORAOV1	ES	2	1	3	0.142183	0.00160296
FAM86C1	ES	3.2:4	2	5.1	-0.117295	0.0107614
FAM86C1	AA	3.1	2	3.2	0.198532	3.11e-05
NUMA1	ES	4	3	5	-0.621279	3.52e-54
RPS3	AT	6.3	null	null	-0.172497	0.000114762
UVRAG	AP	10	null	null	-0.437319	2.12e-24
UVRAG	AP	1	null	null	0.187246	2.92e-05
CLNS1A	AT	7	null	null	0.078327	0.0816947
CLNS1A	AT	8	null	null	-0.0783238	0.0817076
INTS4	AT	5.3	null	null	0.213802	1.58e-06
RAB30	AP	2.1	null	null	-0.203654	3.19e-05
RAB30	AP	1	null	null	0.144761	0.0032681
SYTL2	AP	1	null	null	0.202129	7.25e-06
RNF214	AD	3.2	3.1	4	0.126737	0.00482852
TMEM218	ES	6	5.3	7.1	-0.00830896	0.854733
IGSF9B	AT	22	null	null	-0.262394	3.31e-09
IGSF9B	AT	20	null	null	0.262393	3.31e-09
PHC1	AP	1	null	null	-0.0459273	0.340936
PLEKHA5	AT	4	null	null	-0.0468811	0.297888
TMEM106C	AD	5.2	5.1	6	0.0954089	0.0338217
SENP1	ES	6	5	7	-0.239073	3.63e-06
CACNB3	AP	3	null	null	0.0443587	0.336232
LMBR1L	AA	15.1	14.1	15.2	-0.092204	0.04051
LMBR1L	ES	4.1:4.2	3	5	0.371932	3.96e-17
TUBA1B	ES	2	1	3	-0.146854	0.00104985
TROAP	AT	10.2	null	null	-0.459651	3.85e-27
SLC4A8	AT	20	null	null	-0.543732	4.8e-39
SLC4A8	AT	29	null	null	0.574006	2.76e-44
PCBP2	AT	14.2	null	null	0.112456	0.0122934
PCBP2	AT	18	null	null	-0.112452	0.0122968
CALCOCO1	RI	14.3	14.2	14.4	0.0331621	0.461641
SMARCC2	ES	18	17	19	-0.0841214	0.0652715
PTGES3	ES	5	4.2	6	-0.0433171	0.33617
YEATS4	ES	03:04:00	2	5	0.0383828	0.394149
CCT2	ES	16	15	17	-0.00882566	0.844715
CNOT2	AP	11.1	null	null	0.362781	8.82e-17
CNOT2	AP	1.1	null	null	-0.362785	8.81e-17
ZFC3H1	AT	2.3	null	null	-0.163719	0.000254176
ZFC3H1	AT	34	null	null	0.163766	0.000253117
NAP1L1	RI	13.2:13.3	13.1	13.4	-0.321949	2.12e-13
POC1B	ES	12	10	13	-0.0913097	0.0518639
LTA4H	AA	18.1	17	18.2	-0.0322983	0.473847
TMPO	AT	5.2	null	null	-0.0511384	0.256114
SLC25A3	AT	8	null	null	0.145755	0.00114587
SLC25A3	AT	1.6	null	null	-0.150022	0.000813097
SLC25A3	AD	2.2	2.1	4.1	-0.271779	9.21e-10
PARPBP	AT	4.3	null	null	-0.0350072	0.437548
SART3	ES	7	6	8.1	-0.163257	0.00039089
TCHP	AT	16	null	null	0.556124	1.57e-41
TCHP	AT	14.2	null	null	-0.556124	1.57e-41
GIT2	ES	17.1:17.2:18.1	15	18.2	-0.501406	8.27e-33
GIT2	ES	17.1:17.2	15	18.2	-0.0635428	0.174613
C12orf76	AT	6	null	null	-0.398773	2.57e-20
C12orf76	ES	9.1	8	10.2	0.128023	0.00800787
FAM216A	AT	7	null	null	0.0173338	0.700745
FAM216A	AT	5.2	null	null	-0.0173384	0.700669
ERP29	AP	1	null	null	0.18441	3.66e-05
ERP29	AP	2	null	null	-0.184393	3.67e-05
ERP29	ES	3	1	4	0.408092	2.74e-21
DDX54	AA	20.1	19	20.2	-0.0023967	0.957754
RBM19	AT	24.3	null	null	-0.296611	1.64e-11
RBM19	AT	25	null	null	0.296608	1.64e-11
EIF2B1	RI	5.2	5.1	5.3	-0.0349318	0.439002
SCARB1	AT	13.4	null	null	-0.0573175	0.202998
SCARB1	AT	15	null	null	0.0573143	0.203023
PUS1	ES	03:04:00	2.2	5	-0.0842819	0.0609653
EP400NL	AT	13	null	null	0.270612	9.73e-10
ZNF605	ES	2	1	3	-0.27694	1.46e-09
CCDC122	AT	8	null	null	0.309236	1.98e-12
CCDC122	AT	7	null	null	-0.309235	1.98e-12
TPT1	AT	5	null	null	0.251644	1.38e-08
TPT1	AT	4.2	null	null	-0.251623	1.38e-08
TPT1	ES	1.4	1.1	2	0.417099	2.95e-22
METTL17	RI	9.2	9.1	9.3	0.332151	3.46e-14
METTL17	RI	8.2	8.1	8.3	0.453615	1.92e-26
METTL17	AA	4.1	3	4.2	0.361382	1.36e-16
FUT8	AP	2	null	null	0.523605	5.51e-36
FUT8	AP	1	null	null	-0.523604	5.51e-36
GPHN	ES	2	1	3	-0.540762	7.33e-39
DLST	ES	2	1	3	0.185489	4.26e-05
PSMC1	ES	3	2	4	-0.0859083	0.0561282
B2M	RI	2.4	2.3	2.5	-0.0223855	0.619296
B2M	ES	1.2:2.1:2.2	1.1	2.3	0.0901053	0.0450995
MYEF2	AT	11.2	null	null	0.541244	5.13e-39
SHC4	AP	1	null	null	0.747802	1.45e-89
SHC4	AP	7	null	null	-0.737747	5.36e-86
FAM219B	AD	1.4	1.3	2	-0.038349	0.395045
ETFA	ES	3	1	4	0.133734	0.00287054
ST20	AP	1	null	null	-0.151441	0.000733054
ST20	AP	2	null	null	0.154018	0.000592405
RPS17	RI	4.2	4.1	4.3	-0.200893	6.8e-06
ZSCAN2	AT	3	null	null	0.0388266	0.389181
ZSCAN2	AT	4	null	null	-0.0322426	0.47461
FANCI	ES	1.2:2:3	1.1	4	-0.491859	3.49e-28
RGS11	AT	18	null	null	-0.277693	3.38e-10
RGS11	AT	10	null	null	0.124643	0.00553466
RGS11	AT	4.3	null	null	0.302225	6.82e-12
HAGHL	AP	2.1	null	null	0.101467	0.0435924
HAGHL	AP	1.1	null	null	-0.101448	0.0436318
UBE2I	AT	9.2	null	null	-0.167065	0.000188586
UBE2I	AT	10	null	null	0.1671	0.000187985
GNPTG	AT	13	null	null	0.240481	6.08e-08
GNPTG	AT	5	null	null	-0.240499	6.06e-08
UNKL	AD	21.2	21.1	22	-0.0375685	0.408109
PRSS27	AT	6	null	null	0.659973	4.29e-63
PRSS27	AT	5.2	null	null	-0.659974	4.29e-63
PKMYT1	AT	10	null	null	0.399389	2.89e-20
PKMYT1	AT	12	null	null	-0.399387	2.89e-20
ZSCAN32	ES	2.2:3:4:5.2	1.2	6.1	-0.0107814	0.820978
ZSCAN32	ES	2.2	1.2	6.1	-0.0773034	0.128992
ZNF174	RI	2.2	2.1	2.3	0.193068	1.9e-05
DNASE1	AT	11	null	null	-0.256722	7.09e-09
DNASE1	AT	13	null	null	0.273255	6.58e-10
DNASE1	ES	6.1	5	7	-0.113267	0.0121091
RPS15A	AP	1.1	null	null	-0.0401332	0.372924
RPS15A	AP	2.1	null	null	0.0406832	0.366404
RPS15A	RI	5.2	5.1	5.3	-0.271916	7.71e-10
RPS15A	AD	1.2:1.3	1.1	2.2	-0.0518919	0.249166
RPS15A	AD	1.2	1.1	2.2	0.228368	2.81e-07
TMEM159	ES	3	2.3	4	0.0307851	0.496141
RBBP6	AT	18	null	null	0.333754	2.41e-14
RBBP6	AT	3.2	null	null	-0.333749	2.41e-14
TAOK2	AT	16.3	null	null	0.0561165	0.21264
TAOK2	AT	19	null	null	-0.0561201	0.21261
FBRS	ES	7:8:9:10:11:12	6	13	0.149604	0.000841218
MT2A	RI	2.2	2.1	2.3	-0.0849206	0.0592839
MT1E	RI	2.2	2.1	2.3	-0.198143	9.13e-06
MT1H	RI	2.2	2.1	2.3	-0.153789	0.00127662
NUP93	ES	24	23	25	-0.080166	0.0750545
TMEM208	AA	2.1:2.2	1	2.3	-0.184289	3.91e-05
TUBB3	AP	4	null	null	0.628081	1.44e-55
TUBB3	AP	1	null	null	-0.477157	1.87e-29
TUBB3	ES	6.1:6.2	5.4	7.1	-0.371443	2.56e-15
RPAIN	AT	7	null	null	0.00116622	0.979352
RPAIN	AT	6.2	null	null	-0.00116622	0.979352
RPAIN	ES	4	3	7	0.147232	0.001043
GABARAP	AT	3	null	null	0.250169	1.68e-08
GABARAP	AT	2.2	null	null	-0.250294	1.65e-08
MPDU1	AT	9	null	null	-0.502781	4.52e-33
MPDU1	AT	4	null	null	-0.554874	2.59e-41
MPDU1	AT	8	null	null	0.620312	5.7e-54
MYH10	ES	6.1	5	7	0.0636409	0.202907
TRIM16L	RI	1.2	1.1	1.3	-0.071554	0.151625
WSB1	AT	9	null	null	-0.568651	9.57e-44
WSB1	AT	5.3	null	null	0.56865	9.58e-44
NLK	AT	12	null	null	0.0448657	0.319164
NLK	AT	2	null	null	-0.0448653	0.319169
TEFM	AA	3.1	2	3.2	-0.028849	0.524484
RNF135	ES	02:03:00	1	5	-0.0108984	0.808882
RNF135	ES	2	1	5	-0.0247942	0.588292
ZNF207	RI	13.2	13.1	13.3	-0.204289	4.6e-06
LIG3	AT	21	null	null	-0.0871816	0.0525675
LIG3	AT	20	null	null	0.0871796	0.052573
RDM1	AT	6	null	null	0.563393	1.49e-41
RDM1	AT	4.2	null	null	-0.563393	1.49e-41
MSL1	RI	1.2	1.1	1.3	0.0502642	0.265314
CALCOCO2	ME	3|4	2	6	-0.228583	2.81e-07
LUC7L3	RI	12.3:12.4:12.5	12.2	12.6	0.604435	1.25e-50
STRADA	RI	12.6	12.5	12.7	0.139991	0.00181506
STRADA	RI	12.4	12.3	12.5	0.345101	2.91e-15
STRADA	AA	12.1	11.2	12.2	0.169671	0.000165965
STRADA	ES	10	9	11.1	0.0317288	0.481237
RPL38	AT	4.2	null	null	0.00862065	0.848278
RPL38	AT	3.2	null	null	-0.00861864	0.848313
NAT9	ES	6.5:6.6:6.7:7.1	6.2	7.2	-0.0795767	0.0772279
UNK	AT	8.2	null	null	0.215328	1.33e-06
EXOC7	ES	7	6	8.2	0.0611083	0.177301
EXOC7	ES	8.2	6	9	0.225527	4.19e-07
TK1	RI	6.2:6.3	6.1	6.4	-0.243802	4.37e-07
TK1	ES	4	3	5	0.0557203	0.217766
PGS1	AD	10.2	10.1	11	0.325762	1.19e-13
PGS1	AA	7.1	6	7.2	-0.118706	0.00853193
PGS1	ES	4	3.2	5	-0.00480299	0.91589
ENGASE	AT	7.2	null	null	0.469044	1.91e-28
ENGASE	AT	14	null	null	-0.469045	1.91e-28
NPLOC4	AT	18	null	null	-0.118601	0.00825744
NPLOC4	AT	17.2	null	null	0.118602	0.00825655
LDLRAD4	AP	5.1	null	null	-0.180277	0.00018356
LDLRAD4	AP	7	null	null	0.0334613	0.490951
LDLRAD4	ES	8	6	9	0.114481	0.0137095
SAFB2	AT	21	null	null	-0.121176	0.00695228
SAFB2	AT	6.2	null	null	0.121176	0.00695196
SNAPC2	AP	2	null	null	0.269043	1.37e-09
SNAPC2	AP	1	null	null	-0.269039	1.38e-09
CARM1	RI	16.2	16.1	16.3	-0.060333	0.193088
SMARCA4	AP	1	null	null	0.360455	6.47e-15
SMARCA4	AP	2	null	null	-0.360455	6.47e-15
SMARCA4	AA	36.1	34	36.2	0.020778	0.645355
AKAP8L	RI	4.3	4.2	4.4	-0.124474	0.00555146
EPS15L1	ES	00:22:23.100000	21	24	-0.00384547	0.932336
KXD1	AT	8.4	null	null	-0.0581952	0.196155
KXD1	AT	7.2	null	null	0.0581952	0.196155
KXD1	ES	6	5	7.1	-0.11546	0.0101425
SUGP2	RI	12.4	12.3	12.5	0.66877	2.46e-65
SUGP2	ES	10	9.3	11	0.0463859	0.303517
ZNF682	AP	1	null	null	0.163316	0.000322342
ZNF682	AP	2	null	null	-0.209703	3.5e-06
ZNF738	AT	6.2	null	null	0.359263	1.59e-16
ZNF726	AT	7.2	null	null	0.285538	1.01e-10
CEBPG	AP	1	null	null	-0.153769	0.000705794
CEBPG	AP	2	null	null	0.153767	0.000705913
ZNF302	AA	6.1	5.2	6.2	-0.412465	9.38e-22
FXYD3	AT	9.2	null	null	-0.275752	4.35e-10
FXYD3	AT	11	null	null	0.275732	4.36e-10
FXYD3	RI	10.5	10.4	10.6	-0.206198	3.73e-06
FXYD3	RI	10.3:10.4:10.5	10.2	10.6	-0.154044	0.00104444
FXYD3	AA	10.4:10.5	10.2	10.6	-0.047934	0.305486
FXYD3	RI	10.3	10.2	10.4	-0.0851524	0.0583351
FXYD3	AA	10.1	9.1	10.2	-0.122021	0.00656609
ZNF382	AP	3.1	null	null	0.23089	2.44e-06
ZNF382	AP	1.1	null	null	-0.230889	2.44e-06
PAK4	ES	5.1:5.2	4	6	0.127891	0.00445355
BCAM	AT	15	null	null	0.236344	1.03e-07
BCAM	AT	13.2	null	null	-0.236349	1.03e-07
SLC1A5	AP	1	null	null	0.14552	0.00116744
SLC1A5	AP	3.1	null	null	-0.0926383	0.0393704
C19orf48	AP	2	null	null	-0.205644	3.97e-06
C19orf48	AP	1	null	null	0.205643	3.97e-06
ZNF528	AT	7.2	null	null	0.454163	1.46e-26
ZNF83	ES	7:9.5:9.6	6.3	10.1	-0.0112493	0.820569
ZNF677	AT	10	null	null	-0.490032	2.91e-31
ZNF419	AT	4.2	null	null	0.249356	1.88e-08
ZNF419	AT	5.3	null	null	-0.249351	1.88e-08
ZNF211	ES	3.1:3.2	2.2	4	-0.0866883	0.0898114
ZNF587B	AT	7	null	null	0.0988255	0.0279096
ZNF814	AT	6.2	null	null	-0.0835146	0.0633638
ZNF814	AT	8.3	null	null	0.127458	0.00450871
ZNF135	ES	2.3:2.4	1	3	0.0175841	0.734649
ZNF544	AA	7.1	6.2	7.2	-0.342728	4.62e-15
ACP1	AT	7	null	null	0.0500785	0.266113
ACP1	AT	4.5	null	null	-0.0500826	0.266074
RPS7	AT	7	null	null	0.172013	0.000120026
RPS7	AT	6.2	null	null	-0.171931	0.000120943
ITGB1BP1	AD	6.2	6.1	7	-0.0832744	0.0644014
WDR35	ES	12	10	13	0.159102	0.00189018
SDC1	AP	2.1	null	null	0.258866	3.25e-08
SDC1	AP	1	null	null	-0.258864	3.25e-08
EFR3B	AT	21.2	null	null	-0.55877	1.16e-41
EFR3B	AT	25	null	null	0.558769	1.16e-41
DNMT3A	AT	27	null	null	0.347016	1.87e-15
DNMT3A	AT	5.2	null	null	-0.347014	1.87e-15
HADHA	AT	10.2	null	null	-0.0366019	0.416473
HADHA	AT	20	null	null	0.0366213	0.416226
IFT172	AT	16.2	null	null	0.12581	0.00510509
IFT172	AT	49	null	null	-0.12581	0.00510509
THADA	AT	32.2	null	null	-0.0453705	0.313744
WDR92	AT	8	null	null	-0.193975	1.39e-05
WDR92	AT	7.2	null	null	0.193975	1.39e-05
RTKN	AP	1	null	null	0.447653	1.14e-25
RTKN	AP	2	null	null	-0.447653	1.14e-25
TTC31	RI	9.6	9.5	9.7	0.0240808	0.603321
TTC31	RI	9.4	9.3	9.5	0.159607	0.000590545
ELMOD3	ES	9	8	10	0.28178	2.14e-10
ELMOD3	AD	7.2:7.3	7.1	8	0.0186717	0.705181
ELMOD3	RI	7.2	7.1	7.3	0.115192	0.0114644
ELMOD3	ES	2.1	1	2.3	0.0233167	0.61601
ELMOD3	ES	2.1:2.3	1	2.9	-0.16597	0.000888138
RPL31	RI	2.2:2.3	2.1	2.4	-0.136382	0.00235911
MAP4K4	AD	30.2	30.1	31	0.218702	9.2e-07
CCDC74A	AT	7	null	null	0.00243915	0.956875
CCDC74A	AA	3.3	3.1	3.4	-0.145597	0.00133357
SF3B1	AT	4.4	null	null	0.573777	1.11e-44
SF3B1	AT	25	null	null	-0.573775	1.11e-44
HSPD1	AT	4.2	null	null	-0.0663232	0.140619
HSPD1	AT	13	null	null	0.0610375	0.175153
RPL37A	RI	2.2:2.3	2.1	2.4	-0.134601	0.00294683
AAMP	AP	1	null	null	0.070027	0.119714
AAMP	AP	2.1	null	null	-0.0700442	0.119623
BCS1L	AD	1.2:1.3:1.4:1.5:1.6:1.7:1.8	1.1	2	0.162146	0.000331768
BCS1L	ES	1.4:1.5:1.6:1.7:1.8	1.1	2	0.186083	4.02e-05
ANKZF1	ES	02:03:04	1.1	5	-0.107437	0.0171295
OBSL1	AT	22	null	null	-0.120304	0.0073719
DIS3L2	AT	24.4	null	null	-0.0790414	0.0789412
DIS3L2	AT	25	null	null	0.0916582	0.0415096
DIS3L2	RI	24.2:24.3	24.1	24.4	0.0763955	0.0898567
UGT1A1	AP	5	null	null	0.374925	3.67e-14
TRPM8	AT	7.2	null	null	-0.1763	8.03e-05
TRPM8	AT	28	null	null	0.176304	8.03e-05
STK25	ES	2.2:3.2	2.1	4	-0.0229488	0.614886
TBC1D20	RI	8.2	8.1	8.3	0.332177	3.24e-14
NSFL1C	ES	3	2	4	-0.11622	0.0098028
ATRN	AT	25	null	null	-0.564698	4.91e-43
ATRN	AT	30	null	null	0.564698	4.9e-43
CST3	AT	4.2	null	null	0.550288	1.58e-40
CST3	AT	5	null	null	-0.550188	1.64e-40
CDK5RAP1	AT	15	null	null	-0.152311	0.000673866
CDK5RAP1	AT	14.2	null	null	0.152311	0.000673866
CPNE1	ES	8.1:8.2	7	9	-0.0402505	0.405643
NFS1	ES	11	10	12	0.156897	0.000458952
RAE1	AT	12.2	null	null	0.0837745	0.0625428
RAE1	AT	13	null	null	-0.0838161	0.0624122
LSM14B	AT	10	null	null	-0.0693475	0.123356
LSM14B	AT	4.2	null	null	0.0693442	0.123374
DIDO1	AT	7.3	null	null	-0.425769	3.24e-23
N6AMT1	RI	6.2	6.1	6.3	0.102015	0.0232147
CRYZL1	AT	15	null	null	0.27202	7.59e-10
CRYZL1	AA	12.1	11	12.2	-0.00492271	0.913271
UBE2G2	ES	7	6	8	0.285773	1.11e-10
ZNF74	ES	02:03:00	1.3	4	-0.349407	3.88e-14
SLC2A11	AT	9.2	null	null	0.203149	5.21e-06
SLC2A11	AA	10.1	9.1	10.2	0.0278252	0.5882
SLC2A11	ES	10.2	9.1	11	0.184331	4.35e-05
OSBP2	AP	1	null	null	-0.340911	1.68e-14
OSBP2	AP	3	null	null	0.357461	6.96e-16
DDX17	ES	11.2:12.2:12.3	11.1	12.4	0.256674	1.13e-08
ADSL	ES	13	12	14	0.125134	0.00530384
MKL1	ES	9	8	10	0.0760478	0.0943506
L3MBTL2	AT	19	null	null	0.0571583	0.204257
L3MBTL2	AT	3.2	null	null	-0.057153	0.2043
POLR3H	ES	5.1	3	6	0.0705727	0.117223
POLR3H	ES	4	3	5.1	0.0573755	0.202999
POLR3H	AD	2.4	2.3	3	0.362489	9.37e-17
ARHGAP8	ES	13	11	14	-0.00553894	0.902267
TRMU	AT	8.2	null	null	-0.0399936	0.37459
TRMU	AT	12	null	null	0.0399894	0.37464
MAPK8IP2	ES	11:12:00	10	13	0.0772479	0.0919479
ARL8B	ES	06:07:00	5	8	0.056318	0.213802
SETD5	AA	8.1	6	8.2	0.00520951	0.915533
SETD5	ES	04:05:00	3	6	-0.29637	3.63e-10
MTMR14	AT	12.2	null	null	-0.0645196	0.151762
MTMR14	AT	21	null	null	0.0645228	0.151741
OGG1	ES	7.1:7.2	6.1	8	0.322744	1.16e-12
VGLL4	ES	04:05:00	3	8	-0.294878	1.16e-10
TSEN2	AT	12	null	null	-0.301581	7.59e-12
TSEN2	AT	10.2	null	null	0.301577	7.6e-12
METTL6	AT	8.2	null	null	0.17817	6.72e-05
METTL6	AT	6	null	null	-0.140917	0.00167244
RPL15	AD	1.2:1.3	1.1	3.2	-0.0564485	0.209942
RPL15	AD	1.2	1.1	3.2	-0.131896	0.00328274
TOP2B	ES	25	24	27	0.26328	2.82e-09
NGLY1	ES	13	12	14	-0.0860601	0.0556935
CNOT10	AT	21	null	null	-0.141245	0.00163064
CNOT10	AT	16.2	null	null	0.141238	0.00163148
ZDHHC3	ES	2.2:3	2.1	4	-0.0954097	0.0345518
DHX30	AT	8	null	null	0.161344	0.000313067
IP6K2	RI	11.6:11.7:11.8	11.5	11.9	0.253818	1.06e-08
IP6K2	RI	11.3:11.4:11.5:11.6:11.7:11.8	11.2	11.9	0.193295	1.52e-05
IP6K2	AA	11.4:11.5:11.6:11.7:11.8	11.2	11.9	-0.0449674	0.318559
IP6K2	AD	11.3:11.4:11.5:11.6:11.7	11.2	11.9	0.244945	3.5e-08
IP6K2	AD	11.3:11.4	11.2	11.9	0.00079303	0.986001
DALRD3	AD	11.5	11.4	12	-0.0509991	0.257897
DALRD3	RI	11.3	11.2	11.4	-0.446644	1.21e-25
USP4	ES	9	6	10	-0.0775882	0.0881761
RBM6	ES	6	5	7	-0.295539	2.59e-11
RBM6	ES	3.1:3.2:4:5	2	7	0.279242	6.95e-10
RBM6	ES	3.2:4:5	2	7	0.212143	2.43e-06
RBM5	AT	6.4	null	null	0.318745	3.76e-13
RBM5	AT	25	null	null	-0.318741	3.76e-13
SPCS1	AP	1	null	null	-0.144063	0.0013096
SPCS1	AP	2	null	null	0.144053	0.00131059
NEK4	AA	2.1	1	2.2	-0.074065	0.129203
CCDC66	AT	8	null	null	0.169301	0.000156396
ARHGEF3	AP	7	null	null	-0.249951	8e-08
ARHGEF3	AP	10	null	null	-0.0321187	0.497226
FLNB	ES	32.1:32.2	31	33	-0.21336	1.84e-06
FLNB	ES	32.1	31	33	-0.240899	1.41e-07
FAM107A	ES	5	4	6	0.0698077	0.160849
FAM3D	AP	1	null	null	-0.0160389	0.725962
FAM3D	AP	2	null	null	0.0160389	0.725962
TIMMDC1	AD	1.2	1.1	2	-0.145342	0.001184
NUDT16	AP	2	null	null	0.0573535	0.204095
NUDT16	AP	1	null	null	-0.0573765	0.203913
SLC25A36	ES	6.1:6.2	4.1	7	0.0212959	0.6593
SLC25A36	ES	3	2.2	4.1	-0.0120898	0.79638
EIF2A	ES	03:04:00	2	5.1	-0.269805	1.18e-09
GOLIM4	ES	7	6	8	-0.0266401	0.567473
NDUFB5	ES	3.1:3.2:4.1:4.2	1	5	-0.0380819	0.407125
NDUFB5	AA	3.1	1	3.2	-0.0220338	0.624812
TTC14	RI	5.5	5.4	5.6	0.282219	2.09e-10
TTC14	RI	5.2:5.3	5.1	5.4	0.284812	1.29e-10
MCCC1	ES	16	15	17	0.133027	0.00302324
ABCC5	RI	7.5	7.4	7.6	0.235662	1.31e-07
ABCC5	RI	7.2:7.3	7.1	7.4	0.278812	3.23e-10
EIF4A2	ES	11	10	12	-0.222365	5.81e-07
EIF4A2	AA	9.1	8	9.2	-0.0208339	0.643792
EIF4A2	ES	4	3	5	-0.0983485	0.0286776
TNK2	ES	16	15.2	17	0.201645	7.15e-06
NCBP2	AD	1.2:1.3:1.4	1.1	3.1	-0.320225	3.22e-13
NCBP2	AD	1.2	1.1	3.1	-0.32882	8.09e-14
RPL35A	AD	3.2	3.1	5	0.0533286	0.236283
SLC26A1	AT	4	null	null	0.56561	4.09e-43
SLC26A1	AT	5	null	null	-0.56561	4.09e-43
MAEA	AT	10	null	null	0.368831	2.13e-17
MAEA	AT	14	null	null	-0.368861	2.12e-17
RAB28	ES	7	6	9	0.0696999	0.122979
HOPX	AD	4.2	4.1	4.6	-0.0867876	0.0592853
IGFBP7	AT	5	null	null	-0.0431783	0.337722
IGFBP7	AT	4.2	null	null	0.043161	0.337916
THAP6	AT	4.2	null	null	0.215322	1.33e-06
THAP6	AT	7.3	null	null	0.257001	6.59e-09
SDAD1	AA	3.1:3.2	2	3.3	-0.285129	3.48e-10
THAP9	ES	02:03:00	1	4.1	-0.517603	3.32e-35
AFF1	AP	1	null	null	-0.532813	7.47e-34
AFF1	AP	3	null	null	0.532812	7.48e-34
NEIL3	AT	8.2	null	null	-0.600308	1.08e-49
NEIL3	AT	10	null	null	0.600308	1.08e-49
FAM149A	AA	5.1	4	5.2	-0.14892	0.00200749
PDCD6	AT	6.2	null	null	-0.0894795	0.0466182
PDCD6	AT	9	null	null	-0.0501454	0.265474
SPEF2	AT	4	null	null	0.225098	4.18e-07
SPEF2	AT	11.2	null	null	-0.0596096	0.185485
PDE4D	AT	18	null	null	-0.264083	2.42e-09
PDE4D	AT	31	null	null	-0.0127177	0.777754
PDLIM4	ES	6	5	7	-0.0299502	0.508771
C5orf56	AT	6	null	null	0.28851	6.06e-11
SKP1	ES	3	1	4	-0.111143	0.0133537
MATR3	AA	19.1	18	19.2	0.00842503	0.851681
MATR3	ES	8	4	9	-0.0272275	0.591908
UBE2D2	AP	1	null	null	-0.151009	0.000750047
UBE2D2	AP	2	null	null	0.160125	0.000348028
APBB3	RI	6.7	6.6	6.8	0.107377	0.0182469
APBB3	RI	6.3:6.4:6.5:6.6:6.7:6.8	6.2	6.9	0.509569	1.53e-33
ARAP3	ES	32	31	33	0.0346656	0.453401
CYFIP2	AP	1.1	null	null	0.637338	2.55e-57
CYFIP2	AP	4	null	null	-0.645822	2.73e-59
PTTG1	AP	1	null	null	-0.120103	0.0110421
PTTG1	AP	2.1	null	null	0.120116	0.0110333
BOD1	ES	2	1	4	-0.188962	9.22e-05
SFXN1	AT	11	null	null	-0.0636307	0.157495
SFXN1	AT	10.2	null	null	0.117573	0.00883682
UIMC1	AP	1.1	null	null	0.301359	1.41e-11
UIMC1	AP	2	null	null	-0.301361	1.41e-11
RAB24	RI	1.4	1.3	1.5	0.237544	9.71e-08
DBN1	ES	14	13	15	-0.317521	5.49e-13
ADAMTS2	AT	11	null	null	-0.550215	1.62e-40
ADAMTS2	AT	23	null	null	0.550214	1.62e-40
C5orf45	RI	7.2	7.1	7.3	0.496411	3.7e-32
C5orf45	ES	3.1:3.2	2.1	4	0.154728	0.000619597
FAM50B	RI	1.2	1.1	1.3	-0.114277	0.0118752
ZSCAN9	ES	4	3.2	5	0.0717362	0.11537
SNRPC	AP	1	null	null	0.0987741	0.0279915
SNRPC	AP	2.1	null	null	-0.0987758	0.0279888
ZNF76	AA	10.1	9	10.2	0.0726346	0.110873
PTK7	AP	2	null	null	-0.163883	0.00034489
VEGFA	ES	7.1:7.2	6	8.1	-0.168285	0.00018511
VEGFA	ES	6:7.1:7.2:7.3:8.1:8.2	5	9.1	0.00124144	0.980529
SLC29A1	AP	5.1	null	null	-0.0235634	0.607326
RAB23	AP	1	null	null	-0.36534	8.59e-17
RAB23	AP	2	null	null	0.365345	8.59e-17
ANKRD6	AT	17	null	null	-0.225811	3.83e-07
ANKRD6	AT	10.2	null	null	0.22581	3.83e-07
PNISR	RI	9.2	9.1	9.3	0.662796	1.14e-62
WDR27	ES	26	25	27	-0.158716	0.000530847
COX19	AT	13	null	null	-0.147366	0.00100767
COX19	AT	3	null	null	0.147371	0.00100731
RNF216	ES	4:5.1:5.2:6.2	2	7	0.485363	3.78e-29
RNF216	ES	4:5.2:6.2	2	7	0.557269	1.07e-39
EIF2AK1	ES	4	3	5	0.0193691	0.667914
CBX3	AA	5.1	4	5.2	-0.0229053	0.61118
NT5C3A	AT	10.2	null	null	-0.049158	0.275013
NT5C3A	AT	12	null	null	0.0491623	0.27497
BBS9	AT	10	null	null	0.198183	8.9e-06
BBS9	AT	26	null	null	-0.198187	8.9e-06
STARD3NL	ES	6	5	7	0.326577	9.14e-14
COA1	AT	4.6	null	null	0.20083	6.7e-06
COA1	ES	3.1:3.2	1	4.2	0.00120514	0.978772
GRB10	ES	5.2:6	1	11	-0.0979414	0.0577759
SUMF2	AA	10.1	8	10.2	-0.366995	3.15e-17
SUMF2	ES	4:5.1:5.2	3	6	0.277967	3.11e-10
SUMF2	ES	5.1:5.2	3	6	0.206101	5.18e-06
SUMF2	ES	04:06:00	3	7	-0.269666	1.14e-08
SUMF2	ES	4	3	5.1	0.0955387	0.033579
AUTS2	AT	20	null	null	0.250121	1.69e-08
AUTS2	AT	5	null	null	-0.250117	1.69e-08
AUTS2	ES	13	12	14	-0.0361544	0.44885
ELN	AA	24.1	23	24.2	-0.542378	1.92e-38
ELN	ES	00:23:24.100000	21	24.2	-0.481073	1.18e-28
GTF2IRD1	AP	2	null	null	-0.56417	7.38e-43
GTF2IRD1	AP	1	null	null	0.564171	7.38e-43
MDH2	AT	10	null	null	0.247711	2.34e-08
MDH2	AT	2	null	null	-0.247713	2.34e-08
SRI	AT	9.2	null	null	-0.0895559	0.0464305
SRI	AT	10	null	null	0.0895559	0.0464305
GTPBP10	AP	2	null	null	-0.0050051	0.913913
ERVW-1	AP	1	null	null	-0.416136	4.14e-22
ERVW-1	AP	2.1	null	null	0.416136	4.14e-22
PEX1	ES	9	8	10	0.0694257	0.139682
TMEM130	AP	3	null	null	-0.584702	1.88e-46
TMEM130	AP	1	null	null	0.584507	2.04e-46
CPSF4	AA	9.2	8	9.3	0.0123023	0.786544
ZSCAN21	RI	5.2	5.1	5.3	0.0900197	0.0459658
PILRB	RI	8.4	8.3	8.5	0.311548	1.72e-12
PILRB	RI	8.2	8.1	8.3	-0.0735133	0.103738
SLC12A9	ES	03:04:00	2	5	-0.109752	0.0151778
KMT2E	ES	26	25	27	-0.0235847	0.610424
SRPK2	AT	22	null	null	-0.0224488	0.618305
SRPK2	AT	21.4	null	null	0.0224463	0.618344
IMMP2L	AP	2.1	null	null	-0.0615153	0.172666
IMMP2L	AP	1.1	null	null	0.0602789	0.181475
TNPO3	ES	2	1	3	-0.153906	0.00121735
AHCYL2	AP	1	null	null	0.0627924	0.189118
AHCYL2	AP	3	null	null	-0.0564463	0.2379
MKRN1	AT	9.2	null	null	-0.426027	3.03e-23
MKRN1	AT	12	null	null	0.426018	3.04e-23
MRPS33	AP	4	null	null	-0.0467927	0.298801
SSBP1	AD	1.2	1.1	3	0.034414	0.444895
SLC4A2	AP	2	null	null	0.18419	4.41e-05
SLC4A2	AP	1	null	null	-0.260249	5.77e-09
AGAP3	AP	2	null	null	-0.00329476	0.941712
PRKAG2	AP	5	null	null	-0.158203	0.000410613
KMT2C	AP	1	null	null	0.17381	0.000103211
KMT2C	AP	57	null	null	-0.173811	0.000103201
DNAJB6	AT	11	null	null	0.522298	5.41e-36
DNAJB6	AT	9.2	null	null	-0.522301	5.41e-36
DMTN	ES	8	7	9	-0.0049813	0.912153
EPHX2	ES	3:4:5:6	2.2	7	0.130915	0.00352412
AP3M2	RI	1.2:1.3:1.4:1.5	1.1	1.6	-0.136285	0.00620447
IKBKB	ES	00:03:04.100000	1.4	5	-0.0544894	0.230996
RB1CC1	ES	3	2	4	-0.0972662	0.0634112
TMEM68	ES	06:07:00	5	8	-0.0838886	0.0632565
PDE7A	AT	13.2	null	null	0.135572	0.00250594
PDE7A	AT	14	null	null	-0.135567	0.00250682
C8orf44	AP	1	null	null	-0.164511	0.000299459
C8orf44	AP	2	null	null	0.164514	0.00029939
COPS5	ES	3	2.3	5	-0.0200679	0.657013
COPS5	RI	2.2	2.1	2.3	0.0508722	0.2586
UBE2W	ES	4	3	5	-0.0188579	0.679308
TCEB1	ES	5	1.2	6	0.0197558	0.662988
PEX2	ES	3	2.2	4.2	-0.0366018	0.416475
C8orf59	AT	4	null	null	-0.0345636	0.442918
C8orf59	AT	6	null	null	0.0345555	0.443024
C8orf59	ES	2.1:2.2	1	3.2	0.202543	5.57e-06
C8orf59	ES	2.2	1	3.2	0.15209	0.000694967
RMDN1	AT	9.2	null	null	0.193399	1.5e-05
RMDN1	AT	14.2	null	null	-0.193399	1.5e-05
DECR1	ES	8.1	7	9	0.0958918	0.0329262
DECR1	ES	2:3:4.1:4.2	1	5.2	0.0181988	0.689008
NDUFAF6	AP	1	null	null	0.0218257	0.635872
NDUFAF6	AP	8	null	null	-0.0218363	0.635709
UQCRB	AA	6.1:6.2:6.3	4	6.4	-0.156488	0.000475156
UQCRB	ES	6.1	4	6.4	0.0175575	0.69678
UQCRB	ES	5	4	6.4	-0.0379608	0.399372
RPL30	RI	1.2	1.1	1.3	0.0266076	0.554795
COX6C	AT	5.2	null	null	-0.213108	1.76e-06
ANKRD46	AD	1.2	1.1	2.2	-0.0450039	0.336561
PABPC1	AD	2.2	2.1	3	0.0430782	0.338845
DCAF13	AT	11	null	null	-0.00649026	0.885472
DCAF13	AT	5.2	null	null	0.00673762	0.881139
EIF3E	AA	4.1	3	4.2	-0.0152713	0.734666
TAF2	ES	3	2	4	0.0547473	0.253982
ATAD2	AP	1	null	null	-0.369353	8.44e-17
ATAD2	AP	3.1	null	null	0.36935	8.45e-17
NDUFB9	AT	3.2	null	null	-0.16651	0.000198238
TRAPPC9	ES	6	5	7	-0.157222	0.000754158
PTK2	AD	36.2	36.1	37	0.0820883	0.069443
EEF1D	AP	7.1	null	null	-0.0827218	0.0659235
EEF1D	AP	1	null	null	0.108187	0.0160407
EEF1D	AP	2	null	null	-0.110109	0.0142448
EEF1D	ES	9	8.3	10.1	-0.0714994	0.112112
PLEC	AP	1	null	null	0.0519046	0.27028
MROH1	AT	14	null	null	-0.0920548	0.0406324
MROH1	AT	45	null	null	0.0920534	0.0406355
ZNF7	AT	9	null	null	-0.122472	0.00636783
ZNF250	AT	9.2	null	null	-0.5135	1.19e-34
ZNF250	AA	6.1	5	6.2	-0.101772	0.0236888
HAUS6	AT	17	null	null	-0.106522	0.0177529
HAUS6	AT	16.2	null	null	0.106527	0.0177478
NFX1	AT	22.2	null	null	0.295268	2.05e-11
UBAP2	AP	21.1	null	null	0.273087	7.02e-10
UBAP2	AP	14.1	null	null	-0.52425	3.73e-36
UBAP2	ES	12	11	13	0.156497	0.000876636
FAM219A	AT	4.2	null	null	0.135848	0.00248009
FAM219A	AT	6.4	null	null	-0.135798	0.00248927
ARHGEF39	AP	1	null	null	-0.53313	1.26e-37
ARHGEF39	AP	3	null	null	0.533131	1.26e-37
CBWD5	AT	12.2	null	null	0.178512	6.62e-05
CBWD5	AT	19	null	null	-0.307059	3.02e-12
CBWD5	AT	17.2	null	null	0.373613	8.24e-18
VPS13A	AT	69	null	null	0.621976	2.48e-54
HNRNPK	AP	2	null	null	0.320324	3e-13
HNRNPK	AP	1	null	null	-0.32032	3e-13
HNRNPK	ES	9	8	10	0.230866	2.37e-07
HNRNPK	ES	7	6	8	-0.061199	0.174012
SEMA4D	AT	22	null	null	-0.147253	0.00101689
ZNF782	AP	4	null	null	0.214242	3.82e-06
ZNF782	AP	1	null	null	-0.214242	3.82e-06
PRPF4	AA	2.1	1	2.2	0.0478655	0.330112
GOLGA2	ES	7	6	8	0.0179063	0.696779
PHYHD1	ES	9.1	8	10	0.211845	4.36e-06
CRAT	ES	3	2	4.1	-0.174695	0.000117611
CRAT	ES	2	1	4.1	-0.0807535	0.072938
FUBP3	ES	17	16	18	0.254513	1.92e-08
UCK1	AA	2.1	1.2	2.2	0.0452528	0.321475
TSC1	AT	10.2	null	null	0.36636	3.6e-17
TSC1	AT	23	null	null	-0.366363	3.6e-17
GTF3C5	AT	12	null	null	-0.123384	0.0059832
GTF3C5	AT	9.2	null	null	0.123383	0.00598379
RALGDS	AP	9	null	null	-0.0466073	0.307189
MED22	AP	1.1	null	null	-0.00816664	0.863447
MED22	AP	2.1	null	null	0.00816062	0.863547
MED22	AD	1.2	1.1	3	-0.0333266	0.506823
PMPCA	AT	13	null	null	0.107408	0.0168232
PMPCA	AT	6.2	null	null	-0.107429	0.016801
PTGDS	AT	3.3	null	null	-0.165726	0.000219047
PTGDS	AT	7	null	null	0.162956	0.000279769
NSMF	AT	10.8	null	null	0.166091	0.00021204
NSMF	AT	15.3	null	null	-0.16608	0.000212252
NSMF	ES	10.1	9.2	10.3	0.134963	0.002702
MSL3	AT	14	null	null	-0.189118	2.28e-05
MSL3	AT	10.2	null	null	0.189132	2.28e-05
OFD1	AT	25	null	null	-0.290051	4.74e-11
OFD1	AT	12	null	null	0.29005	4.74e-11
AP1S2	AA	5.1	4	5.2	0.0013769	0.975847
PDHA1	AT	6.2	null	null	0.0620138	0.16834
PDHA1	AT	12	null	null	-0.062012	0.168352
CXorf23	ES	11	10.2	12	0.13598	0.0056999
GRIPAP1	AT	26	null	null	-0.100077	0.025978
GRIPAP1	AT	22.2	null	null	0.100083	0.0259699
CCDC120	AD	3.2:3.3	3.1	4.1	-0.0669937	0.157821
PRICKLE3	AT	5.2	null	null	0.237071	9.43e-08
PRICKLE3	AT	10.4	null	null	-0.237066	9.43e-08
FAM156A	AP	3.1	null	null	-0.200605	2.67e-05
FAM156A	AP	1	null	null	0.200605	2.67e-05
KIF4A	AT	29	null	null	-0.538463	1.74e-38
KIF4A	AT	32	null	null	0.538464	1.74e-38
ALG13	AT	4	null	null	0.0160435	0.721791
ALG13	AT	28	null	null	-0.0160477	0.721721
UBE2A	ES	4.2	3	5	-0.0464932	0.301908
BCORL1	ES	10	9	11	0.0421403	0.356417
RBMX2	AT	6	null	null	0.059491	0.186363
RBMX2	AT	3.2	null	null	-0.059529	0.186081
PHF6	RI	10.2	10.1	10.3	-0.169263	0.000324915
CXorf40A	RI	1.5	1.4	1.6	-0.106943	0.0187251
CXorf40A	RI	1.4:1.5	1.3	1.6	-0.19382	4.91e-05
SSR4	AP	1.1	null	null	-0.218115	9.6e-07
SSR4	AP	2.1	null	null	0.218121	9.6e-07
SSR4	AD	1.2	1.1	2.2	-0.311911	1.71e-12
GDI1	AT	13	null	null	-0.0392001	0.384149
GDI1	AT	7.2	null	null	0.0392173	0.383941
C10orf35	ES	2	1	3	0.250718	3.41e-07
MYEF2	ES	17	16	18	0.0950716	0.0593767
MEF2BNB-MEF2B	ES	02:03:00	1	4	-0.425748	4.96e-18
CAMLG	ES	3	2	4	0.197288	5.09e-05
TMEM151B	AT	4	null	null	-0.229753	5.49e-07
TMEM151B	AT	3	null	null	0.229753	5.49e-07
KLHDC10	ES	2	1	3	-0.0639963	0.207287
CCT3	ME	2|3	1	4	0.279143	2.71e-10
DCAF8	AD	7.3	7.2	9	0.0669486	0.200066
COL1A1	ES	23:24:00	22	25	0.0801451	0.108167
COL3A1	ES	1 day, 21:46:00	44	47	0.0288629	0.540947
RAB28	ME	7|8	6	9	0.0225537	0.625016
COL1A1	ES	20:21:22:25:26:27:28:29:30:31:32:33:34:35:36:37:38:39:40	19	41	-0.0360898	0.453302
COL1A1	ES	20:21:22:23:24:28:29:30:31:32:33:34:35:36:37:38:39:40	19	41	-0.0758807	0.114447

## Sheet: Supplementary Table 7
gene symbol	OS p value
AARSD1	0.0438804
ABCA2	1.89e-05
ABCB9	0.00147363
ABCC5	8.79e-06
ABCD4	0.0467955
ABCF2	0.00306824
ACAD9	0.000435471
ACAT1	0.0162825
ACOT7	0.0183207
ACP2	0.00793719
ADAM15	0.0493068
ADCY4	0.0170891
ADSL	0.00767291
AHRR	0.000302184
AMPD2	2.43e-05
ANK3	0.0497845
ANKRD46	0.0211748
ANKRD6	0.0215676
AP1S1	0.0212227
APEX1	0.0152978
ARFGEF1	0.00818656
ARHGAP8	0.0449878
ARHGEF39	0.00685356
ARMC10	0.0055483
ASAP2	0.00087149
ASRGL1	0.000126078
ASXL1	0.000911626
ATP6V0E2	0.00146318
ATXN2L	0.00189834
BANF1	0.0266425
BCS1L	0.00183972
BMS1	0.00471169
BNIP3	0.0178989
BOP1	0.0129691
BRD1	0.0406588
BRD4	0.0319771
BRD9	0.013263
BRWD1	0.0359095
BSDC1	0.0283541
C11orf30	0.00201738
C11orf74	0.0314484
C11orf80	0.0138745
C12orf76	0.0160301
C19orf48	0.0190429
C1orf43	0.00136925
C21orf58	0.038634
C8orf44	6.26e-05
C8orf59	0.00202929
C9orf69	0.0146517
CALCOCO1	0.017549
CALCOCO2	0.0189238
CAPN10	0.0176642
CARD14	0.00575794
CARM1	0.0102583
CBX1	2.31e-05
CCDC14	0.0120313
CCDC154	0.0449128
CCDC28B	0.0314033
CCDC74A	0.0115886
CCT2	0.0228529
CCT3	0.00435057
CD276	0.0198051
CDK5RAP2	0.0438936
CDKL3	0.00185734
CEBPG	0.0152855
CHTOP	0.00115877
CLK2	0.0030943
CLNS1A	6.39e-05
COA1	0.00513321
COA3	0.0320777
COL1A1	0.00266448
COL3A1	0.0010438
COMMD5	0.00703188
COPS5	9.79e-06
CPSF4	0.00115875
CPSF6	0.00528039
CPZ	0.0408684
CRYZL1	0.00206434
CSNK2A1	0.00479408
CST3	0.0070634
CTNNA1	0.0184328
CTPS2	0.00318881
CTTN	0.00783817
CYHR1	0.0441296
DBNL	0.0185323
DCAF4	4.81e-06
DCAF8	0.00764256
DFNB31	0.00258685
DHX30	0.000928353
DIS3L2	0.0150708
DNM1	0.0180794
DNMT1	0.0151246
DPH2	0.00639209
DPP9	0.0232638
DRAP1	0.000310861
DYNLL1	0.00959613
EEF1D	0.0441481
EHMT1	0.0123021
EIF2B1	0.00869092
ELMOD3	0.0252731
ENAH	0.0130225
ENG	0.00557718
EP400NL	0.00203702
EPHX2	0.00772612
ERP29	0.0249304
ETFA	0.0476272
EXOC7	0.00118373
EXOSC10	0.00206466
EZH2	0.000393684
FAM110B	0.0420359
FAM156A	0.038925
FAM193B	0.00122367
FAM216A	0.024151
FAM219B	0.0470848
FAM86C1	0.0306011
FIBP	1.51e-06
FLAD1	0.000870066
FMR1	0.0470589
FRMD8	0.0370909
FXYD3	0.0043036
GABARAP	0.0402002
GABPB2	0.000821316
GAPVD1	0.018688
GDI1	0.00215235
GGA3	0.0230602
GIT2	0.0147601
GLS	0.00340632
GNPTG	0.0395743
GOLGA2	0.0206623
GPATCH4	0.00962272
GPR137	0.0212167
GRPEL2	0.00281344
GTF2IRD1	0.0145084
GTF3C5	0.00389379
GYLTL1B	0.0154953
HARS2	0.001871
HDAC6	0.00504389
HECTD3	0.00620622
HHAT	0.0158461
HHLA3	0.0153166
HNRNPH1	0.00294743
HOOK2	0.0329601
HP1BP3	0.0246599
IFI27	0.00700936
IKBKB	0.0195689
INPP5A	0.0225115
IP6K2	0.0157453
ISCA1	0.0168057
ITGB1BP1	2.71e-05
ITM2C	0.0442397
KANSL3	0.0089475
KDM3A	0.00491207
KIAA0226	0.00149847
KMT2E	0.0266033
LDLRAD4	0.0118439
LGALS8	0.00915149
LIG3	0.00514157
LSM14B	0.024616
LTA4H	0.00517746
LTBP1	0.0040862
LTBP3	0.000652633
LUC7L3	0.0125302
MAP2K7	0.026088
MAP4K4	2.44e-05
MAPK12	0.0137853
MAPK8IP2	0.0169989
MARK2	0.00444329
MARS	0.0304157
MATR3	0.00946475
MAZ	0.00534389
MEN1	8.95e-06
METTL17	0.00326624
METTL2B	7.19e-05
MFGE8	0.00586293
MFN1	0.0147938
MIF4GD	0.00665876
MKNK1	0.0357917
MLLT4	0.0202771
MPHOSPH10	0.0180631
MROH1	0.00352419
MRPL21	0.0118717
MRPS25	4.26e-06
MSL1	0.0393104
MSL3	0.0244422
MTA1	0.000854015
NAA20	0.0173582
NADK	0.0162198
NBPF10	0.0140254
NBPF11	0.00178792
NCBP2	0.000706246
NCKIPSD	0.00524798
NDUFAF5	0.0277898
NDUFS2	0.0404985
NEK4	0.0418872
NFX1	0.0140189
NIPA1	0.0351791
NOD1	0.0484299
NOMO2	0.0356947
NOP58	0.00182911
NPLOC4	0.0405175
NRD1	0.0231348
NREP	0.00472428
NSFL1C	0.016915
NSMCE4A	0.00236314
NSMF	0.00989192
NSUN2	0.0403637
NSUN5	0.0287467
NUDT16L1	0.0232633
NUDT22	0.0498054
NUDT6	0.00391729
NUP85	0.00014231
OCLN	0.027683
OFD1	0.0349532
ORAOV1	8.16e-05
OSGIN2	0.00114212
OXNAD1	0.0225275
P4HTM	0.016838
PAK6	0.0289223
PAM16	0.00964003
PANK4	0.0148323
PCBP2	0.0161145
PCYT1A	0.023739
PDCD5	0.0115286
PDCD6	0.021387
PDHA1	1.64e-06
PDK1	0.00299077
PFKM	0.037718
PGAP2	0.0334264
PGS1	0.00677302
PHF20L1	0.0162154
PHLDB1	0.0161571
PHTF1	0.00876679
PIAS3	0.00835787
PIR	0.000614188
PLEC	0.00816439
PLEKHA5	0.00516651
PMPCA	0.012344
PODXL	0.0117684
POLA2	0.000455797
POMGNT1	0.0254484
POMT1	0.0108876
PORCN	0.00252034
PPFIA1	0.00625426
PPIE	0.0161468
PPOX	0.0255191
PPP1R26	0.0118757
PPP3CA	0.0330625
PQBP1	0.0446962
PRAF2	0.00150255
PREX1	0.00210526
PRICKLE3	0.0116721
PRRT3	0.00126487
PSMA6	0.0305637
PSMC3IP	0.0113061
PSMD6	0.00657475
PSMD8	0.0353989
PTGDS	0.0320586
PTGES3	0.0471507
PTK2	0.000442688
PTK7	0.0421228
QKI	0.0471177
RAB11FIP3	2.44e-06
RAB24	0.004143
RAB28	0.012933
RAE1	0.00197647
RANBP1	0.0373627
RBM3	0.00999658
RBM5	0.0094852
RBMX	0.00210692
REPIN1	0.00494776
RGS11	6.48e-05
RHEB	0.00813979
RHOC	0.0335566
RHOT1	0.0243021
RIPK2	0.00357923
RMDN1	0.0172959
RNASEH2C	0.0159147
RNF216	0.0163429
RPAIN	0.0494155
RPL27	0.013129
RPL37A	0.0299812
RPS7	0.00483034
RSAD1	0.000472507
RSBN1L	0.0456049
SAFB2	0.0281344
SART1	0.000570283
SART3	0.0365003
SEC61A2	0.000295279
SF1	0.0341359
SF3B1	0.0468072
SFSWAP	0.000830146
SFXN1	0.0125271
SH2B1	0.00432971
SH3GLB2	0.0361889
SIN3B	0.0023477
SLC12A9	0.00363115
SLC25A14	0.0440388
SLC25A39	0.0291036
SLC29A1	0.0425767
SLC2A11	0.00479769
SLC39A13	0.021037
SLC6A6	0.0404927
SMARCA4	0.0215252
SMG1	0.0333154
SNRNP200	0.00717709
SNRPB	0.021847
SNRPC	0.0118356
SNRPD3	0.00133963
SNX21	0.0270869
SPATA5L1	0.0207989
SPEF2	0.0139055
SPTAN1	0.00477543
SPTBN2	0.000938958
SRI	0.00569506
SRSF9	0.0480186
SS18L1	0.0171375
SSBP1	0.00781589
SSBP4	0.00461815
SSSCA1	0.00126461
ST20	0.00294799
STRN4	0.0196751
STX16	0.00493194
STX3	0.00131107
SUGP2	0.00161999
SUMF2	0.0287256
SUPT7L	0.00296951
SZT2	0.0106358
TAF1D	0.0053264
TAMM41	0.0186311
TDP1	0.000437517
TECR	0.0372229
TEFM	0.0139811
TFCP2	0.0345637
THAP6	0.0270643
TIAL1	0.00722993
TMC6	0.00680126
TMCO6	0.00493651
TMEM132A	2.69e-05
TMEM138	0.0495329
TMEM150A	0.000719726
TOP3B	0.0131426
TRAF3IP1	0.0323127
TREX1	0.0197865
TRIM65	8.22e-06
TRMT13	0.0211704
TRMT2B	0.0179957
TRPM8	0.0119882
TRRAP	0.0321428
TSEN2	0.000286119
TSNARE1	0.00019914
TSPAN14	0.0185977
TSPAN17	0.000135343
TTC14	0.0463004
TTLL12	0.0177191
TXNRD1	0.00308827
U2AF1	0.0395831
UBAP2	0.000553132
UBE2G2	0.000745705
UBE2I	0.0256262
UBE2J2	0.0196911
UCHL5	0.040368
ULK3	0.0416491
UNC119	0.00595834
UNG	0.00402729
UNKL	0.00829745
UQCC1	0.0121976
URI1	0.00916284
USP39	0.00191933
UTP23	0.00361017
UVRAG	0.0457616
VEZT	0.0200344
WBSCR16	0.0198829
WDR11	0.0145216
WDR35	0.0415708
WHSC1	0.000731789
YY1AP1	0.0456978
ZCCHC7	0.0192853
ZNF131	0.0390168
ZNF135	0.00432362
ZNF142	0.00325883
ZNF160	0.00252488
ZNF207	0.0231871
ZNF250	0.00067813
ZNF263	0.00164071
ZNF419	8.14e-05
ZNF664	0.0127146
ZNF706	8.42e-06
ZNF76	0.00511393
ZNF814	0.0496689
ZNF841	0.0154167
ZNF93	0.0245216
ZNHIT3	0.00307664
ZSCAN25	0.0313626

## Sheet: Supplementary Table 8
gene symbol	RFS p value
CCNL2	0.0253089
SLC35E2	0.0192899
PER3	0.0173718
CASZ1	0.0149763
MAD2L2	0.0167838
VWA5B1	0.0126658
HP1BP3	0.0246599
HNRNPR	0.0407109
BSDC1	0.0283541
CLSPN	0.0157617
PABPC4	0.00140502
PPIE	0.0161468
DPH2	0.00639209
SLC6A9	0.0325281
MKNK1	0.0357917
ATPAF1	0.02299
FUBP1	0.0453922
CTBS	0.0195444
RWDD3	0.0417394
TRMT13	0.0211704
PRPF38B	0.0366197
SARS	0.0357217
RHOC	0.0335566
IGSF3	0.0132434
NBPF10	0.0140254
NBPF11	0.00178792
MRPS21	0.0239772
RPRD2	0.0223853
TUFT1	0.019417
CHTOP	0.00115878
C1orf43	0.00136925
FLAD1	0.000870066
ADAM15	0.0493068
TRIM46	0.00236304
FAM189B	6.07588e-05
RUSC1	0.0302878
YY1AP1	0.0456978
GON4L	0.0177823
KIAA0907	0.0136384
SMG5	0.0245243
HDGF	0.00583189
DCAF8	0.00764256
PPOX	0.0255191
BLZF1	0.0342674
UCHL5	0.040368
KLHL12	0.0298331
MDM4	0.00424459
FAM72A	0.00235196
NEK2	0.00064813
NVL	0.000305444
CNIH4	1.87399e-05
WDR26	0.0225861
PCNXL2	0.00267132
TBCE	0.0226868
AKR1C1	0.00506778
SEC61A2	0.000295279
MLLT10	0.0322117
CCAR1	0.00949983
TACR2	0.00919165
MRPS16	0.0135305
AGAP5	0.0296998
TSPAN14	0.0185977
COX15	0.0435173
MGEA5	0.00400814
CNNM2	0.0270401
TIAL1	0.00722993
WDR11	0.0145216
NSMCE4A	0.00236314
CTBP2	0.0103926
BNIP3	0.0178989
TUBGCP2	0.00372243
SLC25A22	0.00519658
PGAP2	0.0334264
FAM160A2	0.00474568
AKIP1	0.0433857
GYLTL1B	0.0154953
ACP2	0.00793719
MS4A7	0.031295
TMEM132A	2.68987e-05
CPSF7	0.00119098
ASRGL1	0.000126078
EML3	0.0292375
PLA2G16	1.07903e-05
STIP1	0.00240341
POLA2	0.000455797
LTBP3	0.000652633
SSSCA1	0.00126461
OVOL1	0.00973126
CFL1	0.000419144
SLC29A2	5.58141e-06
BBS1	0.000355606
RBM4	5.12511e-05
RBM14-RBM4	0.000447549
C11orf80	0.0138745
RCE1	0.000805155
MRPL21	0.0118717
ORAOV1	8.16496e-05
FAM86C1	0.0306011
NUMA1	0.00340602
RPS3	0.0236132
UVRAG	0.0457616
CLNS1A	6.3872e-05
INTS4	0.0388369
RAB30	0.0299706
SYTL2	0.0054476
RNF214	0.0277804
TMEM218	0.013669
IGSF9B	0.024167
PHC1	0.00247798
PLEKHA5	0.00516651
TMEM106C	0.0152899
SENP1	0.00620522
CACNB3	0.00409297
LMBR1L	0.0051489
TUBA1B	0.00901132
TROAP	0.000434198
SLC4A8	0.0238113
PCBP2	0.0161145
CALCOCO1	0.017549
SMARCC2	0.00993684
PTGES3	0.0471507
YEATS4	0.0433271
CCT2	0.0228529
CNOT2	0.0110741
ZFC3H1	0.0172023
NAP1L1	0.000579781
POC1B	0.0371695
LTA4H	0.00517746
TMPO	0.000862622
SLC25A3	0.00267705
PARPBP	0.000191838
SART3	0.0365003
TCHP	0.00878506
GIT2	0.0147601
C12orf76	0.0160301
FAM216A	0.024151
ERP29	0.0249304
DDX54	0.00317699
RBM19	0.0288822
EIF2B1	0.00869092
SCARB1	0.0035395
PUS1	0.047208
EP400NL	0.00203702
ZNF605	0.00451487
CCDC122	0.0221514
TPT1	0.00534831
METTL17	0.00326624
FUT8	0.0022411
GPHN	0.0487593
DLST	0.0108966
PSMC1	0.0221914
B2M	0.0346071
MYEF2	0.00666498
SHC4	0.000323928
FAM219B	0.0470848
ETFA	0.0476272
ST20	0.00294799
RPS17	0.0486563
ZSCAN2	0.00699146
FANCI	0.0067853
RGS11	6.47925e-05
HAGHL	0.011435
UBE2I	0.0256262
GNPTG	0.0395743
UNKL	0.00829744
PRSS27	1.00575e-05
PKMYT1	0.0169304
ZSCAN32	0.015009
ZNF174	0.00113401
DNASE1	0.00202984
RPS15A	0.00300438
TMEM159	0.0189826
RBBP6	0.0135821
TAOK2	0.00503946
FBRS	0.00308751
MT2A	0.0184873
MT1E	0.0342515
MT1H	0.0235374
NUP93	0.044817
TMEM208	0.0368171
TUBB3	0.000459583
RPAIN	0.0494155
GABARAP	0.0402002
MPDU1	0.0102708
MYH10	0.00782244
TRIM16L	0.0170342
WSB1	0.00492972
NLK	0.0480342
TEFM	0.0139811
RNF135	0.0285136
ZNF207	0.0231871
LIG3	0.00514157
RDM1	0.00125448
MSL1	0.0393104
CALCOCO2	0.0189238
LUC7L3	0.0125302
STRADA	0.043064
RPL38	0.0263193
NAT9	0.0398098
UNK	0.00830098
EXOC7	0.00118373
TK1	0.0419798
PGS1	0.00677302
ENGASE	0.00394461
NPLOC4	0.0405175
LDLRAD4	0.0118439
SAFB2	0.0281344
SNAPC2	0.0331901
CARM1	0.0102583
SMARCA4	0.0215252
AKAP8L	0.00346733
EPS15L1	0.00795741
KXD1	0.0111267
SUGP2	0.00161999
ZNF682	0.0161143
ZNF738	0.0147931
ZNF726	0.0489724
CEBPG	0.0152855
ZNF302	0.00441244
FXYD3	0.0043036
ZNF382	0.0237989
PAK4	0.0106915
BCAM	0.0449911
SLC1A5	0.0192435
C19orf48	0.0190429
ZNF528	0.00818731
ZNF83	0.0434567
ZNF677	0.0251702
ZNF419	8.1382e-05
ZNF211	0.0210508
ZNF587B	0.0464055
ZNF814	0.0496689
ZNF135	0.00432362
ZNF544	0.00152559
ACP1	0.0378492
RPS7	0.00483034
ITGB1BP1	2.70534e-05
WDR35	0.0415708
SDC1	0.0146025
EFR3B	0.017214
DNMT3A	4.68297e-05
HADHA	0.0362753
IFT172	0.00983252
THADA	0.0160684
WDR92	0.00844047
RTKN	0.00561297
TTC31	0.00550025
ELMOD3	0.0252731
RPL31	0.00709727
MAP4K4	2.44337e-05
CCDC74A	0.0115886
SF3B1	0.0468072
HSPD1	0.00690374
RPL37A	0.0299812
AAMP	0.0165565
BCS1L	0.00183972
ANKZF1	0.00062535
OBSL1	0.00189589
DIS3L2	0.0150708
UGT1A1	0.0300622
TRPM8	0.0119882
STK25	0.00186451
TBC1D20	0.0360558
NSFL1C	0.016915
ATRN	0.0441184
CST3	0.0070634
CDK5RAP1	0.000479328
CPNE1	0.0468318
NFS1	0.0310108
RAE1	0.00197647
LSM14B	0.024616
DIDO1	0.0473671
N6AMT1	0.0109654
CRYZL1	0.00206434
UBE2G2	0.000745705
ZNF74	0.0185523
SLC2A11	0.00479769
OSBP2	0.0314959
DDX17	0.0458211
ADSL	0.00767291
MKL1	0.0211475
L3MBTL2	0.0476451
POLR3H	0.00131411
ARHGAP8	0.0449878
TRMU	0.0360675
MAPK8IP2	0.0169989
ARL8B	0.0254624
SETD5	0.000301704
MTMR14	5.87071e-06
OGG1	6.74463e-05
VGLL4	0.0178407
TSEN2	0.000286119
METTL6	0.000258564
RPL15	0.0495445
TOP2B	0.00189321
NGLY1	0.0286298
CNOT10	0.000918102
ZDHHC3	0.0176885
DHX30	0.000928353
IP6K2	0.0157453
DALRD3	0.0104555
USP4	0.0394137
RBM6	0.0350566
RBM5	0.0094852
SPCS1	0.0371287
NEK4	0.0418872
CCDC66	0.00457535
ARHGEF3	0.0045796
FLNB	0.000532568
FAM107A	0.0148481
FAM3D	0.0363359
TIMMDC1	0.0243973
NUDT16	0.00804204
SLC25A36	0.0488681
EIF2A	0.0479576
GOLIM4	0.0387223
NDUFB5	0.0167417
TTC14	0.0463004
MCCC1	2.21348e-05
ABCC5	8.79186e-06
EIF4A2	0.0448848
TNK2	0.00856924
NCBP2	0.000706246
RPL35A	0.0194097
SLC26A1	0.000564165
MAEA	0.0048045
RAB28	0.012933
HOPX	0.0027187
IGFBP7	0.0211407
THAP6	0.0270643
SDAD1	0.0300828
THAP9	0.0235598
AFF1	0.0176864
NEIL3	0.00243338
FAM149A	0.0286297
PDCD6	0.021387
SPEF2	0.0139055
PDE4D	0.0065784
PDLIM4	0.0355114
C5orf56	0.0275891
SKP1	0.0457463
MATR3	0.00946475
UBE2D2	0.00126417
APBB3	0.00439272
ARAP3	0.0470044
CYFIP2	0.00672003
PTTG1	0.00289952
BOD1	0.00165012
SFXN1	0.0125271
UIMC1	0.0013058
RAB24	0.00414299
DBN1	0.00242568
ADAMTS2	0.00167436
C5orf45	0.000295653
FAM50B	0.022581
ZSCAN9	0.0212327
SNRPC	0.0118356
ZNF76	0.00511393
PTK7	0.0421228
VEGFA	0.0305781
SLC29A1	0.0425767
RAB23	0.0472021
ANKRD6	0.0215676
PNISR	0.034719
WDR27	0.00837201
COX19	0.00723949
RNF216	0.016343
EIF2AK1	0.00654243
CBX3	5.34882e-05
NT5C3A	0.0105866
BBS9	0.00902639
STARD3NL	2.08792e-05
COA1	0.00513321
GRB10	0.0172851
SUMF2	0.0287256
AUTS2	0.0322691
ELN	0.0119208
GTF2IRD1	0.0145084
MDH2	0.00432626
SRI	0.00569506
GTPBP10	0.0155106
ERVW-1	0.0378887
PEX1	0.0160655
TMEM130	1.74748e-05
CPSF4	0.00115875
ZSCAN21	0.0031691
PILRB	0.0198705
SLC12A9	0.00363115
KMT2E	0.0266033
SRPK2	0.00765656
IMMP2L	0.00867081
TNPO3	0.00058357
AHCYL2	8.70212e-05
MKRN1	0.00878607
MRPS33	0.00966381
SSBP1	0.00781589
SLC4A2	0.0286799
AGAP3	4.77449e-05
PRKAG2	5.08943e-06
KMT2C	0.00501303
DNAJB6	1.47396e-05
DMTN	0.033969
EPHX2	0.00772611
AP3M2	0.0018002
IKBKB	0.0195689
RB1CC1	0.021902
TMEM68	0.0187865
PDE7A	0.045567
C8orf44	6.25683e-05
COPS5	9.79176e-06
UBE2W	0.0186883
TCEB1	2.15752e-05
PEX2	0.0445338
C8orf59	0.00202929
RMDN1	0.0172959
DECR1	0.000638914
NDUFAF6	0.000264628
UQCRB	0.00620644
RPL30	0.000262338
COX6C	0.00414435
ANKRD46	0.0211748
PABPC1	0.00012548
DCAF13	0.00154848
EIF3E	0.012904
TAF2	0.00333782
ATAD2	0.00608254
NDUFB9	0.00186783
TRAPPC9	0.00406797
PTK2	0.000442688
EEF1D	0.0441481
PLEC	0.00816439
MROH1	0.00352419
ZNF7	0.000138666
ZNF250	0.00067813
HAUS6	0.0386411
NFX1	0.0140189
UBAP2	0.000553132
FAM219A	1.68232e-08
ARHGEF39	0.00685356
CBWD5	0.00220093
VPS13A	0.0425343
HNRNPK	0.0150188
SEMA4D	0.0499994
ZNF782	0.00100946
PRPF4	0.0458831
GOLGA2	0.0206623
PHYHD1	0.00283931
CRAT	0.0450399
FUBP3	0.037627
UCK1	0.0165557
TSC1	0.0378903
GTF3C5	0.00389379
RALGDS	0.0154004
MED22	0.0152111
PMPCA	0.012344
PTGDS	0.0320586
NSMF	0.00989192
MSL3	0.0244422
OFD1	0.0349533
AP1S2	0.012671
PDHA1	1.64384e-06
CXorf23	0.000312684
GRIPAP1	0.00658028
CCDC120	0.000702994
PRICKLE3	0.0116721
FAM156A	0.038925
KIF4A	0.000679087
ALG13	0.0244038
UBE2A	0.0236915
BCORL1	0.0267922
RBMX2	0.00147426
PHF6	0.00484003
CXorf40A	0.0444516
SSR4	0.0481977
GDI1	0.00215235
C10orf35	0.000669062
MEF2BNB-MEF2B	0.0493415
CAMLG	0.00102899
TMEM151B	0.0107573
KLHDC10	0.00457143
CCT3	0.00435057
COL1A1	0.00266448
COL3A1	0.0010438

## Sheet: Supplementary Table 9
gene symbol.RFS	TCGA-2A-A8VL-01	TCGA-2A-A8VO-01	TCGA-2A-A8VT-01	TCGA-2A-A8VV-01	TCGA-2A-A8VX-01	TCGA-2A-A8W1-01	TCGA-2A-A8W3-01	TCGA-2A-AAYF-01	TCGA-2A-AAYO-01	TCGA-2A-AAYU-01	TCGA-4L-AA1F-01	TCGA-CH-5737-01	TCGA-CH-5738-01	TCGA-CH-5739-01	TCGA-CH-5740-01	TCGA-CH-5741-01	TCGA-CH-5743-01	TCGA-CH-5744-01	TCGA-CH-5745-01	TCGA-CH-5746-01	TCGA-CH-5748-01	TCGA-CH-5750-01	TCGA-CH-5751-01	TCGA-CH-5752-01	TCGA-CH-5753-01	TCGA-CH-5754-01	TCGA-CH-5761-01	TCGA-CH-5762-01	TCGA-CH-5763-01	TCGA-CH-5764-01	TCGA-CH-5765-01	TCGA-CH-5766-01	TCGA-CH-5767-01	TCGA-CH-5768-01	TCGA-CH-5769-01	TCGA-CH-5771-01	TCGA-CH-5772-01	TCGA-CH-5788-01	TCGA-CH-5789-01	TCGA-CH-5790-01	TCGA-CH-5791-01	TCGA-CH-5792-01	TCGA-CH-5794-01	TCGA-EJ-5494-01	TCGA-EJ-5495-01	TCGA-EJ-5496-01	TCGA-EJ-5497-01	TCGA-EJ-5498-01	TCGA-EJ-5499-01
ADAMTS2	1.26946	2.33899	4.66	2.9725	2.41979	0.806109	6.03153	2.52153	2.90086	2.99784	93.927	1.04448	5.90702	14.1457	3.17993	1.14785	0.866851	2.09365	7.02024	1.07214	2.23508	4.5903	9.26894	8.66559	3.86879	6.62912	14.5625	6.14531	4.74294	2.24549	1.80246	2.85521	1.39104	2.6217	9.57783	17.1411	2.35111	7.36308	2.32381	2.40754	6.44202	16.0958	3.55446	3.14497	12.2064	1.27488	3.76118	7.63326	2.70152
AFF1	24.0073	23.5847	70.6504	39.3209	16.979	43.2886	30.6868	40.8731	26.4114	38.8034	29.0285	49.0506	54.7398	67.6184	54.57	69.1995	36.3999	37.9965	60.4369	47.7187	58.3068	48.8612	57.5639	92.5859	94.7867	27.0395	47.208	49.5402	42.2937	70.6352	56.5644	64.0737	35.3506	58.8624	65.2363	33.3354	77.109	37.7549	46.4137	110.524	52.2742	40.4567	40.8539	100.375	74.0218	72.3414	84.7159	61.5275	42.4611
APBB3	10.8574	14.4875	11.5173	7.07544	6.73206	5.49507	12.2477	9.96652	12.9449	11.9053	7.41843	6.69162	10.9164	9.44904	9.85844	4.79538	8.68624	7.33928	12.1417	10.409	10.5156	12.1077	11.9594	9.73425	11.0641	8.74525	5.93693	8.34414	7.9748	6.27863	9.85123	8.33812	5.23743	6.90215	3.66101	8.24865	6.17348	8.15685	8.94588	8.24546	5.94155	8.04101	6.83008	6.90185	5.4899	6.43585	6.93271	5.15496	4.1367
ARHGEF39	0.779628	0.976204	1.16267	0.866775	1.47263	0.703383	0.767268	0.828845	1.10274	0.819513	0.928355	0.665527	0.675882	0.710729	0.959183	0.441447	0.549238	0.464533	0.614625	0.672567	0.881622	1.31212	2.46612	1.56125	0.86102	2.16599	5.0311	0.86116	0.466806	0.502145	0.578295	0.80445	0.571942	1.06594	2.72612	0.566907	0.882153	4.34751	0.492684	0.508262	0.533618	0.76511	1.11297	0.548443	0.881178	0.510795	0.643752	0.610912	0.870424
ATRN	20.6884	14.2255	62.0198	26.1274	12.8113	26.7871	31.1131	28.0428	14.6056	44.0069	25.6872	41.4362	42.326	46.4641	32.3182	37.8777	31.1106	34.8342	33.3277	42.9092	45.8896	44.2287	33.3274	54.8348	47.5901	38.9281	34.6394	46.063	36.4404	58.3841	43.7428	63.9009	32.4249	45.2512	30.5626	33.2876	36.0581	37.861	42.3976	47.2201	57.4912	40.8094	48.8779	44.2203	55.792	45.4548	57.4051	47.7351	33.2387
CASZ1	13.6589	10.576	47.9769	13.5957	7.70272	18.243	18.6863	15.9957	8.10787	27.1669	9.14733	19.6363	19.554	23.7862	18.9503	27.061	19.1526	29.5201	32.1075	22.472	23.9801	23.1876	16.8371	43.6425	32.6246	24.327	30.8357	18.1126	19.347	21.3774	23.649	28.289	18.7175	20.4126	15.2212	15.6231	13.6877	17.956	29.1127	35.1499	24.5415	21.6083	29.9175	42.7534	19.302	23.0353	24.5253	18.5041	14.3606
CLSPN	0.0684847	0.220602	0.850777	0.290394	0.16697	0.347024	1.26386	0.132672	0.298935	0.2965	1.18355	0.389977	0.747349	0.764097	0.602332	0.326132	0.426651	0.662245	0.166615	0.669798	1.29895	2.18499	5.96352	2.85028	0.61768	3.31942	5.93721	0.842386	0.312786	0.703306	0.333602	0.761875	0.477289	1.20328	2.7213	0.430827	0.814646	5.89062	0.426413	0.24086	1.0799	1.15003	0.980412	0.6349	1.59718	0.741566	0.652913	0.611176	1.16846
COX15	28.005	30.4528	45.3419	36.6936	32.1901	38.7507	50.6434	47.1919	31.5054	42.4773	16.0219	24.9266	47.411	54.4738	59.7371	24.6447	40.1081	20.0551	39.9609	47.6508	59.8758	41.0751	41.366	68.7176	42.2942	40.3924	29.9399	48.8748	42.3594	49.7841	44.372	46.6648	38.3993	57.1548	47.3656	38.946	51.1036	93.1975	42.6407	41.4565	51.4996	42.6134	39.1918	50.932	51.7256	53.1126	51.0588	49.7887	50.0242
CST3	384.979	336.701	265.491	383.953	179.213	225.414	143.03	445.063	368.113	366.048	314.186	451.047	347.949	215.1	207.336	487.661	260.283	353.577	260.742	224.993	241.033	297.178	97.55	112.08	124.992	193.101	97.2793	186.068	258.491	177.001	162.654	287.174	392.931	156.827	288.104	305.442	311.009	156.288	295.423	191.526	343.972	250.506	201.294	290.101	213.875	220.324	292.635	231.348	178.914
CYFIP2	5.28786	14.5234	41.947	21.4754	10.0546	12.9477	25.5602	12.9519	11.3224	27.4004	11.5138	21.9449	21.1165	23.7619	32.7654	16.4332	10.5562	22.8607	17.5263	15.4498	19.2189	20.6479	27.9708	52.2475	16.9331	17.506	21.094	17.7063	17.9466	32.1097	20.3963	18.151	12.8408	14.7425	9.45246	14.8782	11.3305	8.78162	9.11557	14.4509	25.4478	18.5657	22.9056	26.1644	27.9958	19.9586	16.5499	21.3138	19.9985
DNAJB6	10.0841	8.69005	17.0932	13.9195	9.72731	13.1985	14.2055	10.3667	9.4476	14.8713	19.2333	9.65035	14.1716	12.9207	10.6219	12.0348	17.284	12.0564	14.6452	12.0731	13.0498	14.5053	17.0026	14.0364	12.7896	13.2881	14.6959	16.3103	16.2591	11.5583	9.45064	16.9799	9.03398	14.3113	13.358	15.3694	10.9164	24.7651	14.6266	14.3312	20.904	14.9267	11.714	12.2347	13.9014	11.3217	12.6769	16.2977	12.9939
EFR3B	0.45486	0.162016	0.842166	0.624365	0.190683	0.094558	0.629297	0.169458	0.245455	0.530191	1.15393	1.73486	0.45819	0.514002	0.814591	1.20801	0.510268	1.18124	0.480346	0.285951	0.276517	0.363454	0.489792	1.41089	0.759959	0.837669	0.58253	0.704258	0.932191	0.372156	0.59884	0.646916	0.320855	0.248833	0.483858	0.682666	0.249724	0.298742	0.611405	0.410188	0.495619	1.01487	0.851083	0.786907	1.43066	0.400728	0.653538	0.892152	0.630944
ELN	13.4437	29.1144	28.3786	22.4177	26.654	3.46348	41.1234	21.371	34.8275	22.027	122.423	8.05604	40.9477	51.7712	26.1115	10.4078	18.1979	14.5876	58.9336	12.097	11.7784	23.7323	40.9995	38.3257	19.0595	18.9001	24.6643	40.3588	42.1806	18.4695	10.3287	17.8131	7.27216	14.7472	68.6157	79.7385	31.7195	40.8766	26.2472	17.093	31.247	89.6172	20.3088	43.3821	107.365	11.9252	25.5139	98.8063	20.8612
FUT8	4.83032	3.98635	10.4675	4.80778	3.52188	8.12755	17.8624	9.67901	5.96661	11.2218	15.2696	6.9289	13.0974	11.8071	9.18532	5.94819	10.9557	6.16001	12.6967	6.86916	8.51864	12.7627	14.5511	13.5607	12.4304	5.7333	10.32	11.6788	8.47295	10.1225	12.4443	8.04222	4.40917	10.2346	8.93624	9.33893	6.57918	6.80368	9.15374	10.4782	10.2883	9.13094	8.31732	13.3506	17.5141	8.63794	13.6345	14.2014	12.6972
GIT2	2.50842	2.50666	7.74971	2.83798	1.9544	3.48039	6.73622	2.98635	2.55956	5.42282	7.27101	3.44332	6.62082	7.44452	4.37462	2.88861	5.89311	5.18319	6.25803	4.58641	5.22868	5.10977	7.38516	6.75358	6.26085	7.38111	10.8028	8.76674	5.96782	6.15236	4.57536	6.77878	3.0748	3.28164	4.58413	6.16234	4.06073	4.37862	5.17194	6.17224	8.31546	6.79729	4.60387	6.10261	10.2773	5.36775	6.17606	7.71699	5.29512
GPHN	12.2351	10.5816	23.8411	13.9837	10.0947	15.3483	15.8806	18.3645	14.06	18.7564	6.54774	18.4724	17.8782	20.27	22.7081	19.1076	13.0057	14.1233	14.4081	16.968	19.9129	18.736	16.2044	33.657	14.1711	15.4064	25.473	19.798	15.1911	22.196	19.2972	22.9857	16.873	17.8757	19.5996	12.1711	22.2714	18.9227	16.5289	15.8093	9.71106	17.8865	18.882	19.1483	18.0866	22.8658	20.4286	18.8283	18.8256
GTF2IRD1	14.2856	9.55237	25.1502	15.7584	11.761	9.37235	14.9214	11.9961	10.3216	19.4378	15.8757	13.0847	11.4865	16.9038	15.5192	10.9196	15.0267	15.8328	12.8437	15.3115	13.3805	17.1934	13.3716	19.1541	17.2361	15.2196	14.7978	13.8912	12.9472	17.9043	22.1411	13.3944	6.73569	14.4733	14.2254	15.4214	12.2107	13.3992	12.7257	13.3979	19.0367	19.1343	16.9711	15.7531	18.4645	14.9866	14.4689	14.4683	18.479
KIF4A	0.640371	1.26728	3.66555	1.7332	2.98965	1.91931	4.84561	0.659874	1.38911	1.51224	5.09781	1.71444	1.88616	3.19234	5.07528	1.37877	0.844958	2.0803	0.52563	2.57384	4.35013	9.6645	23.1565	11.3059	2.15177	12.821	31.4264	2.84905	0.560055	3.47805	2.03414	3.15103	1.21943	5.449	15.2975	1.67698	2.69851	13.7271	0.886654	0.939206	3.91089	3.59239	8.98963	2.69466	5.12536	2.19598	1.84505	2.00106	10.285
LUC7L3	41.2882	40.8034	93.2599	46.3949	48.4445	50.7428	44.8584	29.6442	30.5608	44.4925	31.886	22.6176	41.1712	33.9514	53.8275	37.4276	56.5302	31.8267	42.1491	54.3743	40.0251	48.9233	64.5864	57.8024	61.7074	40.4245	49.6901	46.8299	40.3257	42.9202	37.5405	48.0549	23.8746	38.6781	34.7855	25.5827	39.3701	41.6492	39.7945	54.012	38.6025	24.6036	25.8724	26.6466	33.7292	34.9711	36.9391	28.7254	24.7585
MAD2L2	23.9503	18.9206	34.0177	33.2874	23.1832	17.2673	23.1194	19.6174	20.2123	26.1514	19.4591	34.9929	23.5321	17.2687	23.936	17.2763	15.469	29.0315	27.7038	20.9404	20.5772	23.7399	23.3629	31.829	30.9036	34.2756	72.2195	17.2449	19.5819	21.0168	38.1754	20.1056	17.2839	19.1058	28.6869	34.3344	23.4393	56.8294	17.4207	20.3362	14.8976	28.3243	24.2503	22.3357	15.583	22.3557	21.7993	16.9703	31.7477
MLLT10	12.5617	8.90594	28.0092	12.6084	10.1803	9.83136	13.6421	11.0313	8.71096	16.047	12.3205	10.4303	16.6625	22.1306	18.3483	10.3461	15.4247	9.22242	16.3156	19.6806	17.0021	19.364	19.428	23.5871	22.9325	14.0453	18.7113	23.8552	15.7032	19.5212	13.5084	20.6327	9.88404	18.0679	11.4589	11.3935	12.8171	8.01319	16.7804	19.868	10.6217	10.7573	13.4654	14.7987	16.6373	17.9384	19.5737	17.3955	12.4451
MPDU1	76.0694	78.443	41.1438	89.6275	78.5938	73.1282	34.5616	113.165	88.5091	100.297	32.6869	99.206	69.1131	67	84.6247	95.8454	62.8343	90.5684	83.4708	78.1818	104.841	75.3854	23.4777	98.0273	80.6264	44.7461	42.5365	49.5949	72.0659	45.4288	75.5048	57.975	66.3842	88.8453	79.0852	83.1835	95.4071	90.4656	98.2654	45.5722	50.5901	91.8123	50.3055	86.5301	65.1902	85.857	84.3035	62.5029	87.0792
MYEF2	6.81851	3.8928	16.9561	7.64698	5.57259	8.51194	7.9474	5.49462	4.37365	11.2548	4.71955	5.01978	7.19097	9.14572	12.5046	8.60376	4.85259	6.30813	5.42935	9.20813	8.38768	8.59371	4.58785	19.8843	13.9745	8.51969	7.21097	8.5181	6.69759	11.1112	10.6335	9.39037	5.20504	9.57667	8.66008	4.11181	8.58609	7.7723	6.42867	11.5132	10.244	5.54396	9.63837	7.41706	8.95223	11.1741	9.65642	7.40211	7.07072
NEIL3	0.146108	0.201703	0.364636	0.309768	0.682504	0.465364	0.763861	0.121306	0.390464	0.221808	0.306609	0.34787	0.370947	0.512334	0.809896	0.273343	0.265977	0.138099	0.174104	0.385906	1.0777	1.57966	3.55774	2.45399	0.345773	2.15662	5.99208	0.746878	0.0953298	0.505256	0.461655	0.510189	0.321558	1.04781	2.12645	0.319701	0.186214	3.84146	0.075461	0.0293633	0.669412	0.573547	0.904352	0.387005	0.967241	0.521565	0.389863	0.351256	1.51133
NUMA1	132.611	65.6566	302.015	164.479	97.6405	94.8698	111.579	113.498	75.2813	181.36	85.4681	114.838	124.222	149.337	130.837	147.203	95.242	143.245	152.249	139.287	141.654	147.765	150.917	108.157	179.489	114.748	144.555	127.293	119.936	162.018	158.398	168.088	75.4723	131.606	115.564	130.449	108.073	167.694	120.029	174.942	146.178	153.031	166.763	154.732	115.644	155.325	137.196	127.401	123.732
PNISR	42.0628	25.6965	51.8469	29.5677	12.1496	13.0538	29.1164	17.6831	19.5735	28.9286	23.0263	11.212	32.7594	27.2909	21.6323	13.1568	35.3763	18.915	31.0373	42.0658	21.2781	34.0972	42.1779	40.7711	39.6394	13.6143	15.0843	34.595	28.5454	33.6846	28.6394	23.3963	9.37442	25.0718	19.9496	14.2353	22.3647	21.2376	32.5793	38.0716	22.5504	12.8286	13.1296	14.7899	25.4729	23.7176	30.757	22.3224	12.4274
PRSS27	0.761461	0.302401	2.47827	0.67451	0.242346	0.422844	0.616652	0.323319	0.312213	1.09616	0.802188	0.312925	0.390273	0.349141	0.631399	0.546409	1.04565	1.55548	0.5438	0.385711	0.318749	0.402453	0.618424	0.871636	0.875515	0.683459	1.82112	0.419906	0.535958	0.436137	0.519099	1.99069	0.244872	0.427638	0.701153	2.24819	0.335015	1.06873	0.465107	0.528272	0.63562	0.818938	1.1259	0.279362	0.483376	0.443106	0.547967	0.4947	0.989679
RBM14-RBM4	1.31816	1.36066	3.54489	1.49897	0.783674	1.94308	1.82165	1.5786	1.12086	2.40538	1.40824	1.47792	1.86066	1.0696	0.855555	1.36958	1.4863	2.23217	1.94915	1.92657	1.56575	1.77825	3.19705	2.56159	2.93801	2.23471	3.01957	1.90278	1.36826	1.31853	1.68492	2.32073	1.31866	1.56407	1.56065	1.54703	0.855267	3.09217	1.76182	1.85438	1.22983	1.30145	2.04038	1.18499	1.35017	1.40737	1.45487	1.20997	0.977386
RBM4	9.5348	7.99828	24.486	15.041	5.78447	15.0312	14.3202	11.1048	9.3667	22.5165	10.6257	11.0775	14.3098	12.4956	10.2965	14.2344	10.5215	16.2591	14.005	12.7946	10.778	13.3818	15.4845	18.6149	15.3078	14.0293	18.0241	13.0736	10.9733	14.1271	12.1046	17.3467	8.50296	11.5231	10.8488	11.6597	11.4995	16.033	12.9496	14.3716	20.5481	11.4449	15.3678	13.9659	11.2536	13.7092	12.5737	12.1559	12.3757
RDM1	0.0625436	0.226648	0.400626	0.0994508	0.699637	0.0950757	0.498857	0.242326	0.117001	0.184621	0.405327	0.182416	0.204755	0.418687	0.630973	0.26061	0.159398	0.381976	0.097818	0.175966	0.461324	0.603273	1.12014	2.2789	0.138146	1.40277	3.4334	0.349686	0.107119	0.206452	0.0988092	0.205794	0.0458825	0.68027	0.656887	0.15396	0.557981	1.78001	0	0	0.401173	0.409192	0.879513	0.96637	0.340976	0.195356	0.255545	0.334893	0.884904
RNF216	18.3607	11.0845	40.5771	20.6151	11.1676	10.8769	25.3836	15.115	14.0196	29.4324	22.1205	25.5142	29.0784	33.9434	21.6655	21.6274	26.9607	24.9561	31.0193	26.9253	26.7955	28.4613	27.6545	33.9793	24.8881	24.3916	15.2979	30.1669	29.5539	34.304	25.735	31.2761	18.1854	29.7879	19.5054	32.6459	17.7184	50.8019	25.5263	26.5596	30.4047	36.5998	28.8066	28.9498	53.2464	28.0547	29.2508	34.5633	24.2676
SF3B1	85.8087	75.2481	165.501	97.436	67.6323	103.49	115	85.5321	66.9225	110.996	104.826	71.1468	133.992	132.968	97.2087	96.3085	117.739	79.6022	106.546	115.24	117.845	134.976	175.596	151.455	176.933	115.898	136.85	150.44	126.581	133.571	117.405	135.769	69.3429	116.617	118.657	78.2038	111.428	118.898	115.308	149.946	129.603	90.0708	87.7105	103.843	130.959	117.07	124.287	117.213	86.5048
SHC4	0.21392	0.209184	0.166094	0.237569	0.113952	0.309705	0.382355	0.157873	0.181035	0.0721677	0.756994	0.20373	0.228679	0.465984	0.363642	0.375953	0.389424	0.0933203	0.233668	0.147395	0.161009	0.317445	0.60394	0.752243	0.101251	0.302921	0.449201	0.205036	1.58185	0.269003	0.152887	0.22984	0.261556	0.119321	0.288871	0.434649	0.327168	0.212605	0.171865	0.143305	0.179686	0.47319	0.263269	0.272819	0.953365	0.165455	0.190269	0.436361	0.211952
SLC26A1	3.04996	3.02382	5.8476	2.8824	2.8473	2.58064	7.641	2.32719	1.78973	4.41663	1.98903	2.60154	5.51729	7.19105	4.17556	2.89458	2.63992	5.16202	2.41507	4.40619	3.36541	3.50123	7.19671	7.85611	3.57492	4.05336	7.98834	3.92531	1.56055	7.47163	5.56852	5.39653	2.06862	5.1879	2.6896	2.96696	1.84824	6.16903	3.83158	7.44796	4.89084	3.74616	3.32446	4.47544	8.14398	2.12102	4.82012	3.27945	3.25681
SLC35E2	0.851495	1.66855	7.20627	2.26664	1.5631	2.05187	3.81753	1.53959	1.13273	3.66414	1.42249	1.51375	5.02656	5.00349	5.11015	1.46428	2.65235	4.09289	4.18264	5.09558	4.82515	4.38038	6.12338	6.10407	4.55566	3.47149	4.15501	4.69729	4.10504	6.87065	4.18516	4.07369	2.26267	2.83386	1.84825	1.86317	1.72189	2.94397	3.28366	5.82967	3.6715	3.09496	3.96978	3.87875	3.50744	3.5935	5.16895	4.63175	2.48823
SLC4A8	0.0652655	0.0746879	0.252037	0.149296	0.156658	0.0522176	0.161167	0.0964906	0.234547	0.141957	0.49272	0.0601121	0.391988	0.356425	0.1866	0.0940585	0.335588	0.132866	0.34025	0.113212	0.177358	0.21409	0.318208	0.353792	0.212444	0.206026	0.219483	0.326493	1.12958	0.302367	0.105823	0.597427	0.120958	0.175313	0.119056	0.349506	0.153228	0.221594	0.1987	0.212624	0.468207	0.339353	0.595323	0.350296	0.493148	0.188837	0.296742	0.688426	0.185827
SUGP2	30.9447	23.131	61.4902	28.0183	16.2854	29.6469	46.2581	28.761	20.3431	40.3143	20.4334	22.7164	25.6474	28.5014	28.7553	15.5243	24.7504	26.5463	22.6686	39.0373	33.2626	34.523	36.4975	52.316	44.1812	33.9267	36.9492	30.2418	25.4434	33.0132	35.8091	28.4919	18.2898	24.576	22.3904	18.8691	22.0716	27.4197	31.2366	43.5889	34.2367	24.1486	32.2942	30.3145	25.8492	31.0496	27.9686	24.0246	22.243
TCHP	5.57998	5.1088	13.5217	6.03086	3.90344	6.02825	8.89752	7.47306	4.58759	9.53652	5.83547	4.13831	7.42066	7.58043	6.20428	5.20568	7.29017	6.15892	6.26614	7.03534	7.29577	6.47853	5.94003	9.08717	6.95355	7.45045	8.2814	9.40519	6.0052	7.02537	6.00274	7.71486	3.62812	4.36612	5.01517	6.20932	4.38176	5.06064	6.97111	8.24333	8.49942	7.15861	6.14967	5.27702	7.06601	5.96597	7.66871	6.50164	6.15422
THAP9	4.6193	3.70269	7.10671	5.28973	4.69869	5.37489	7.54545	4.75058	4.06731	6.5148	3.32626	4.90675	6.05439	8.2557	6.63846	5.46547	6.3587	3.6861	5.57452	5.90225	6.24957	6.70669	7.37846	7.23126	10.5495	4.64922	5.61976	7.2379	5.3232	6.871	8.58166	5.60261	3.51427	7.64618	4.62698	4.03212	6.71586	5.95119	4.77642	7.54136	7.72746	4.46798	5.05016	5.80093	8.43339	8.35427	7.95566	7.9176	5.52945
TMEM130	0.384107	2.11191	2.85377	1.02497	1.56143	0.26846	3.1072	1.42408	4.21221	1.78286	22.4093	3.39952	2.65125	14.6005	6.59894	0.630746	0.776393	1.38865	4.93023	0.660123	2.60989	2.69273	4.40075	1.35131	1.09709	1.3752	1.84756	1.9106	7.30458	1.77799	1.33921	1.40707	1.09799	4.68759	4.96628	8.19461	1.27619	7.06172	1.05348	1.17388	1.33809	10.7454	0.94639	1.50078	5.17503	0.380615	1.57714	2.5937	1.30077
TRIM46	1.18537	0.246873	4.22094	2.68646	0.234483	0.13808	0.639262	0.21116	0.420557	1.3031	2.89622	0.283848	0.879359	2.20423	0.782439	1.45988	1.15748	3.35622	1.29277	1.44573	0.488134	0.930057	1.64923	0.569265	0.90284	4.59415	2.37875	0.700837	1.10455	3.2082	3.06735	7.82633	0.499768	0.604178	1.21636	2.77261	0.632083	1.913	0.410488	2.3576	2.16301	1.69368	0.901034	0.294729	2.03034	2.46835	1.35198	1.20898	1.57621
TUBB3	0.1673	0.0336817	0.552062	0.266025	0.251931	0.084774	0.222403	0.148548	0.156485	0.526775	2.96355	0.290448	0.430342	0.279991	2.05567	0.033196	0.165814	1.05015	0.479706	0.179314	0.161597	0.517218	1.32595	1.65268	0.446519	3.63991	0.802987	0.155898	0.413888	0.153402	1.62991	0.222817	0.143189	0.198299	0.776069	0.57199	0.572151	0.10581	0.268821	0.196131	0.491844	0.510798	2.79774	1.49355	0.342034	0.226445	0.276683	0.895821	0.266875
UBAP2	10.1173	11.3853	24.4193	11.6496	11.1124	13.0816	15.6429	13.4044	10.1267	16.6145	10.8073	17.7631	16.9362	19.5205	17.4536	13.3117	12.5515	19.0903	18.7213	17.5697	22.7614	19.0774	13.9758	26.2033	22.4882	18.0819	25.7449	20.806	14.6524	20.0506	18.3767	21.5264	13.8077	22.0912	20.1284	13.7693	17.5023	30.471	16.0603	19.3944	20.3729	20.9305	18.8239	18.4893	17.7624	19.3967	20.1802	17.1505	17.3778
VPS13A	5.99391	5.40439	14.2643	7.67662	4.4209	7.62714	8.50852	5.92139	4.23343	9.59051	5.02869	5.11973	11.2331	14.0711	10.5609	3.01457	8.9188	6.76108	7.81205	10.2535	10.1731	14.6671	18.2818	19.8135	19.1565	8.61764	8.34441	13.0288	10.6569	18.7827	11.7571	11.9715	5.58847	12.5476	10.5929	6.62127	8.12486	9.30697	9.30556	12.687	19.6745	5.79826	6.36699	6.5018	16.1443	14.8478	12.5808	14.2415	7.38103
WSB1	62.451	28.1178	50.9584	28.6715	20.8517	26.7844	28.2771	16.8234	17.7431	26.5522	32.9626	15.0298	32.4915	30.7134	22.2431	20.0534	57.5859	33.5601	36.4731	40.667	26.3663	38.9	57.0942	36.6262	90.6421	36.1482	36.1326	35.6314	40.22	39.9905	30.3771	30.8812	20.8847	23.8007	31.5817	19.9446	22.5219	31.3327	42.0257	55.8265	24.5354	20.0676	18.1741	12.6026	29.8862	28.2755	32.1693	25.0554	16.6661
ZNF250	3.66021	3.3667	10.0411	4.63651	5.93796	7.11247	4.80534	3.72427	3.38433	6.33401	4.64985	3.77069	3.91049	6.27551	5.69397	4.43754	5.27037	4.09314	4.16649	5.91831	5.3518	6.76451	11.9763	6.84373	6.62904	8.5301	8.05357	6.96543	5.39661	4.80327	5.35815	5.15365	1.50886	4.70597	4.65545	5.89192	4.85323	3.13787	3.6016	6.20024	6.6502	5.81647	4.44136	5.83704	5.10311	4.80384	4.2827	5.27857	4.78602
[truncated: 446 more columns]

## Sheet: Supplementary Table 10
symbol	splice_type	exons	from_exon	to_exon	TCGA_2A_A8VL	TCGA_2A_A8VO	TCGA_2A_A8VT	TCGA_2A_A8VV	TCGA_2A_A8VX	TCGA_2A_A8W1	TCGA_2A_A8W3	TCGA_2A_AAYF	TCGA_2A_AAYO	TCGA_2A_AAYU	TCGA_4L_AA1F	TCGA_CH_5737	TCGA_CH_5738	TCGA_CH_5739	TCGA_CH_5740	TCGA_CH_5741	TCGA_CH_5743	TCGA_CH_5744	TCGA_CH_5745	TCGA_CH_5746	TCGA_CH_5748	TCGA_CH_5750	TCGA_CH_5751	TCGA_CH_5752	TCGA_CH_5753	TCGA_CH_5754	TCGA_CH_5761	TCGA_CH_5762	TCGA_CH_5763	TCGA_CH_5764	TCGA_CH_5765	TCGA_CH_5766	TCGA_CH_5767	TCGA_CH_5768	TCGA_CH_5769	TCGA_CH_5771	TCGA_CH_5772	TCGA_CH_5788	TCGA_CH_5789	TCGA_CH_5790	TCGA_CH_5791	TCGA_CH_5792	TCGA_CH_5794	TCGA_EJ_5494	TCGA_EJ_5495
SLC35E2	AT	8	null	null	61.72	79.59	34.86	67.32	79.15	57.58	43.63	64.31	78.52	66.81	57.4	56.58	29.61	28.27	38.23	69.87	43.3	50.48	48.5	43.15	44.28	34.39	24.99	31.31	41.18	38.39	30.73	42.36	40.69	52.25	36.9	34.92	40.38	38.88	62.61	49.6	56.88	26.04	46.7	34.9	45.95	41.56	41.15	42.61	19.73
CASZ1	AT	16.2	null	null	35.71	43.93	21.29	37.75	30.78	46.84	40.64	45.05	39.32	26.75	35.78	46.92	37.56	39.11	23.53	27.04	36.38	39.95	41.71	25.35	39.38	20.63	27.16	19.27	36.15	24.16	30.72	28.58	40.27	28.86	30.37	24.11	42.37	27.2	34.22	39.15	30.1	38.41	37.07	22.95	40.94	42.27	30.45	32.42	21.61
MAD2L2	ES	02:03:00	1	4	57.41	100	46.56	39.29	55.14	100	86.03	86.84	100	67.38	58.37	38.69	57.17	68.93	60.23	67.97	100	32.23	84.31	26.24	71.78	84.63	43.34	27.16	21.44	51.71	39.79	100	52.8	74.15	9.79	26.03	100	63.25	53.78	41.76	23.98	18.66	63.25	88.56	57.93	75.6	61.12	58.67	50.8
CLSPN	AT	25	null	null	0	8.46	10.08	5.03	13.37	14.95	22.79	3.55	3.3	10.16	29.48	29.08	27.85	26.36	23.52	0	0	18.28	9.66	20.57	18.38	37.22	54.96	31.01	6.1	35.17	48.69	24.94	8.92	20.57	17.81	18.98	28.57	39.62	44.55	17.95	37.36	45.06	5.1	0	22.97	39.06	41.69	34.67	42.76
TRIM46	AT	11	null	null	50.41	71.5	39.02	38.32	76.92	68.03	49.11	68.67	57.54	43.7	32.42	68.67	62.15	46.16	44.03	43.39	62.42	39.34	66.43	41.63	65.75	37.89	58.56	63.88	62.74	41.69	45.19	62.67	40.48	32.77	28.64	37.18	60.14	64.11	39.44	32.98	34.13	34.59	66.2	42.71	51.35	46.5	60.77	51.53	39.55
MLLT10	AT	26	null	null	57.54	65.38	76.38	66.91	42.88	64.64	70.32	52.9	61.91	67.79	75.67	60.55	71.62	75.49	68.22	65.8	71.21	59.69	77.3	74.16	66.83	72.24	77.03	78.47	73.66	71.81	66.45	77.23	74.96	68.88	51.19	74.93	67.79	65.66	66.43	69.3	66.6	63.16	69.53	66.49	72.94	67.78	62.28	61.65	69.43
COX15	AT	9	null	null	33.19	30.4	46.6	34.12	28.31	43.28	48.57	36.2	28.44	40.66	42.42	44.21	46.69	48.58	38.5	41.15	38.06	44.17	42.72	44.85	46	47.97	52.33	46.95	48.86	45.39	53.14	44.9	43.55	47.25	49.77	46.81	42.31	45.82	42.63	43.38	38.52	47.67	45.16	44.33	40.84	43.33	42.72	44.24	49.57
RBM4	AP	1	null	null	8.54	5.61	11.75	6.67	5.62	7.75	10.8	7.38	6.49	8.92	10.63	6.27	9.82	9.97	7.45	5.98	9.95	7.54	7.05	9.72	7.45	9.24	10.28	8.12	12.11	7.15	8.76	9.18	9.62	11.04	8.38	10.19	7.38	8.28	10.22	6.54	6.2	10.57	8.73	7.13	8.74	6.56	7.18	8.05	10.21
RBM14-RBM4	AT	4	null	null	98.79	NA	100	100	100	98.02	100	100	100	100	100	99.48	100	100	100	100	98.83	99.45	100	98.66	98.85	98.25	100	98.92	98.14	98.37	98.37	100	100	100	97.98	97.83	99.59	98.8	100	100	100	97.06	100	100	NA	100	99.05	100	100
NUMA1	ES	4	3	5	83.16	90.08	73.41	85	93.15	80.22	72.39	82.73	89.33	67.68	74.79	71.21	81.24	70.88	86.06	82.09	88.27	83.72	82.57	83.75	72.49	73.25	70.46	79.2	71.51	81.16	66.65	84.91	71.07	71.54	70.66	73.61	81.01	77.35	76.4	79.55	79.9	73.24	73.23	81.69	71.49	73.07	71.5	64.45	70.94
SLC4A8	AT	20	null	null	77.01	89.61	61.43	69.7	59.68	100	79.97	76.39	51.89	79.31	54.38	56.46	51.42	48.12	74.49	77.01	71.81	73.3	63.12	82.59	73.6	67.73	71.29	40.88	77.57	61.06	71.06	82.37	50.93	80.42	78.53	44.17	56.02	68.96	62.02	53.8	64.24	64.89	64.62	58.97	39.43	40.13	44.35	49	33.4
TCHP	AT	16	null	null	16.83	13.48	28.07	12.67	11.42	18.44	27.33	19.33	18.34	20.03	29.46	19.61	26.82	26.08	22.63	16.48	18.18	25.71	25.42	26.47	23.99	25.76	36.49	25	28.54	32.09	33.97	31.73	30.24	34.47	29.06	31.21	16.34	25.64	31.09	28.63	21.12	31.07	29.54	23.4	27.05	28.67	34.04	27.77	29.56
GIT2	ES	17.1:17.2:18.1	15	18.2	80.55	100	81.17	84.47	77.27	86.09	41.41	89.71	93.45	77.18	76.98	39	77.92	70.34	83.85	80.67	79.6	63.6	93.58	92.69	90.03	89.56	86.58	62.53	48.72	82.11	72.72	50.81	69.76	75.87	73.34	62.15	66.06	89.49	94.53	73.07	69.68	45.46	65.14	74.09	61.14	81.15	70.69	64.83	55.26
FUT8	AP	2	null	null	28.71	55.31	69.56	43.34	17.2	62.85	89.01	47.99	37	57.26	67.8	57.98	56.05	61.32	57.01	16.34	55.52	63.6	59.67	50.16	52.16	63.32	63.83	64.88	67.82	73.75	74.88	43.66	48.76	54.79	62.76	53.53	24.99	41.92	29.46	62.06	34.66	61.38	75.33	62.48	67.35	75.36	66.1	66.68	66.25
GPHN	ES	2	1	3	56.85	93.26	50.35	61.92	75.71	73.13	45.81	51.92	49	32.15	50.22	45.81	69.37	55.04	43.07	38.33	42.09	68.8	62.58	42.08	65.39	70.7	36.03	45.97	68.99	34.23	45.77	37.92	38.56	63.12	60.22	50.44	58.09	57.59	30.65	47.53	27.76	41.88	30.57	53.55	62.3	49.23	31.87	26.96	33.94
MYEF2	AT	11.2	null	null	5.33	2.4	11.85	4.82	0.81	2.21	4.37	3.1	3.31	7.6	9.5	4.27	5.4	8.15	3.95	2.59	6.36	3.26	4.76	5.57	4.82	5.99	9.42	6.93	9.4	5.61	4.16	4.86	3.54	8.6	6.05	5.54	3.47	7.68	3.6	4.08	5.23	4.76	6.37	9.47	2.02	3.15	2.63	1.75	7.27
SHC4	AP	1	null	null	2.07	3.79	1.4	2.33	0	1.85	6.11	0	1.71	1.21	17.07	1.18	9.92	13.44	2.67	0	4.02	1.01	1.99	4.64	3.53	2.03	10.8	11.05	0	11.32	9.03	2.25	26.88	2.39	1.32	2.98	2.84	3.15	8	13.08	0	0	1.58	0	0	11.05	9.71	2.75	24.07
PRSS27	AT	6	null	null	41.62	29.55	49.22	40.53	32.87	18.27	24.5	29.67	28.32	46.35	39.99	45.45	32.27	23.12	28.45	44.1	33.59	41.31	27.75	22.12	19.03	16.2	29.07	34.57	19.25	29.32	48.72	24.13	26.71	21.09	32.56	52.18	13.88	24.83	47.2	53.28	41.29	53.18	26.55	27.18	40.7	40.76	33.81	18.27	24.93
TUBB3	AP	4	null	null	27.53	2.95	37.5	23.73	5.55	5.51	31.8	20.9	14.97	42.05	60.79	32.6	38.81	25.33	69.65	6.51	8.72	51	28.03	30.53	23.08	50.81	66.57	68.92	24.67	83.16	62.75	20.42	32.56	39.98	70.78	16.87	11.99	26.12	48	36.22	44.44	38.86	29.66	26.77	51.24	34.22	78.85	69.22	35.01
MPDU1	AT	9	null	null	4.91	3.55	7.18	4.44	4.73	5.85	7.01	3.58	3.74	4.51	5.51	4.14	5.8	4.9	3.96	4.18	5.02	4.6	5.61	4.32	2.58	4.49	5.01	4.31	5.09	5.73	7.21	4.59	4.03	3.75	4.29	4.29	5.28	3.97	4.45	4.72	3.55	4.21	4.03	3.74	3.65	4.67	4.86	4.18	4.3
WSB1	AT	9	null	null	73.27	86.65	68.23	84.1	91.77	90.88	79.15	74.69	90.3	84.91	77.65	78.41	77.81	73.07	81.67	91.44	76.29	81.14	76.59	72.81	73.35	73.7	75.07	68.95	70.8	77.82	80.63	75.71	74.5	70.9	74.04	78.32	75.02	72.75	81.63	81.47	83.84	70.48	79.2	72.5	82.65	85.64	85.78	83.66	73.95
RDM1	AT	6	null	null	0	31.51	10.58	0	31.26	12.83	33.76	12.83	15.54	19.7	20.62	5.78	16.31	24.88	0	0	7.56	8.43	0	4.78	42.4	12.13	36.76	26.41	0	16.61	49.39	11.5	28.04	NA	0	0	12.83	7.31	22.75	0	0	45.93	0	0	12.13	34.46	31.26	22.52	22.75
LUC7L3	RI	12.3:12.4:12.5	12.2	12.6	58.4	52.4	76.15	46.45	30.16	36.68	44.07	40.53	43.64	36.38	61.21	33.47	47.69	41.93	40.93	9.63	45.84	29.25	58.19	59.25	43	49.89	53.9	57.05	61.19	48.74	54.69	52.76	33.59	49.98	55.33	46.45	47.89	51.1	28.58	30.32	34.95	31.84	40.15	52.23	33.51	41.08	20.99	17.28	30.58
SUGP2	RI	12.4	12.3	12.5	26.84	33.86	48.8	25.81	26.28	47.3	33.65	26.25	24.93	25.65	37.86	23.8	22.5	36.23	32.25	32.82	33.21	33	32.15	46.47	27.64	35.91	37.36	32.9	44.8	38.99	23.04	32.04	27.3	58.18	40.36	33.05	21.96	39.98	25.21	29.07	22.7	9.81	26.17	36.82	26.05	21.2	29.63	18.14	24.11
EFR3B	AT	21.2	null	null	35.4	67.27	31.81	35.4	100	62.18	18.71	57.8	48.95	23.24	9.88	8.53	42.33	36.52	25.89	21.08	52.85	18.96	37.61	54.52	41.6	45.11	29.94	13.68	37.31	29.73	30.48	26.45	12.26	55.22	21.28	27.62	40.65	44.14	32.8	16.06	40.65	35.4	36.52	45.11	39.24	12.34	14.28	26.05	12.69
SF3B1	AT	4.4	null	null	18.64	13.38	24.93	13.24	9.48	10.82	8.65	8.48	6.59	9.54	15.64	8.04	15.78	21.28	13.02	1.71	17.29	10	16.11	27.22	21.57	14.86	19.55	19.51	22.61	20.69	14.61	21.94	17.64	22.99	15.28	18.11	11.89	19.15	9	9.96	7.21	16.34	20.87	14.66	8.91	8.49	6.93	3.3	12.64
ATRN	AT	25	null	null	56.82	65.02	27.99	49.71	52.96	43.37	25.37	51.05	58.65	45.51	46.15	47.72	49.4	38.56	42.87	43.82	46.32	37.64	42.69	37.61	32.43	42.11	29.01	28.58	40.89	30.44	30.64	33.34	38.81	31.15	32.49	35.65	50.18	37.46	39.19	41.33	36.95	40.56	46.83	30.31	35.29	39.79	43.61	35.49	30.88
CST3	AT	4.2	null	null	99.85	99.84	99.42	99.87	99.44	99.72	99.62	99.91	99.89	99.8	99.72	99.86	99.74	99.65	99.69	99.86	99.51	99.88	99.61	99.67	99.62	99.79	99.46	99.52	99.19	99.46	99.23	99.53	99.65	99.48	99.65	99.67	99.83	99.62	99.72	99.71	99.65	99.54	99.64	99.81	99.87	99.56	99.75	99.81	99.5
SLC26A1	AT	4	null	null	66.7	31.65	87.22	59.45	27.16	86.49	86.66	49.97	24.44	72.6	70.1	75.13	70.45	83.42	47.93	45.55	72.67	86.26	51.53	73.47	55.88	81.35	88.1	63.86	72.32	88.16	93.86	87.31	70.79	86.37	82.12	82.42	86.92	59.68	68.98	79.63	64.03	89.26	85.48	89.49	70.19	78.79	64.06	76.45	85.93
THAP9	ES	02:03:00	1	4.1	87.06	96.57	85.88	83.8	100	87.99	75.46	67.94	80.65	93.5	74.63	90.1	66.6	47.9	92.96	86.41	66.91	87.01	90.89	85.76	90.06	76.07	80.6	87.15	77	81.68	73.86	73.72	66.2	80.44	83.01	90.67	93.03	84.21	81.61	72.73	93.09	71.37	85.85	68.12	81.78	80.28	89.63	82.57	61.1
AFF1	AP	1	null	null	51.12	71.83	42.98	53.12	77.27	47.48	60.36	56.04	49.6	65.02	51.65	56.22	70.54	56.98	78.46	60.71	75	62.96	43.03	56.04	63.8	58.07	41.46	35.66	54.64	58.51	52.3	64.28	47.45	59.44	59.67	52.92	63.83	49.84	41.87	70.63	51.51	64.96	53.94	56.77	49.79	74.02	72.56	48.79	56.04
NEIL3	AT	8.2	null	null	90.73	74.05	81.92	66.19	23.61	49.96	52.3	100	25.13	62.92	64.63	63.08	72.86	38	28.14	58.13	70.15	86.48	79.24	68.93	54.02	43.03	23.42	39.49	79.86	31.97	23.13	54.02	80.44	59.49	65.62	83.15	78.59	30.06	34.63	74.6	57.82	12.05	90.38	80.44	45.63	47.9	54.02	41.96	56.17
APBB3	RI	6.7	6.6	6.8	100	96.19	100	100	40.62	100	100	100	100	85.93	95.29	100	100	100	100	77.11	96.72	97.43	92.78	94.93	100	97.28	94.77	95.55	93.47	95.9	94.12	87.07	100	100	100	100	100	100	100	95.63	100	100	88.05	100	100	94.77	90.64	87.07	100
CYFIP2	AP	1.1	null	null	13.49	22.01	59.84	27.87	18.56	51.54	74.6	54.69	26.42	68.46	30.42	58.76	48.71	36.97	77.26	42.55	31	40.51	50.63	44.76	61.77	66.39	54.34	65.55	29.6	48.06	66.73	37.48	37.85	58.06	63.2	40.44	49.23	44.52	33.06	56.71	42.55	15.22	32.9	33.44	72.92	76.41	73.62	77.92	71.36
ADAMTS2	AT	11	null	null	51.87	35.53	22.28	39.41	29.76	38.49	20	30.53	41.48	36.36	10.1	31.55	31.28	14.57	20.22	36.02	55.01	36.42	23.35	51.45	33.73	20.34	16.37	17.05	17.99	24.37	9.86	16.29	35.62	41.66	30.8	40.59	44.51	26.03	13.56	18.31	35.26	15.93	29.34	31.66	19.13	19.57	23.38	47.94	17.75
PNISR	RI	9.2	9.1	9.3	34.5	31.67	51.39	40.07	13.18	26.59	35.04	38.36	18.38	22.32	30.28	24.14	29.61	43.01	33.04	24.4	29.12	22.45	45.5	47.07	34.76	58.29	53.63	55.24	54.5	18.98	37.71	38.15	29	25.68	42.16	38.51	41.94	41.8	43.82	17.13	33.95	56.65	36.97	45.24	31.68	23.47	15	25.17	32.69
RNF216	ES	4:5.1:5.2:6.2	2	7	29.01	48.05	72.7	57.67	13.97	29.27	66.45	35.39	32.56	40.54	49.09	45.58	54.3	53.69	44.84	46.21	49.29	52.41	39.81	58.75	61.84	67.65	61.64	61.15	52.96	48.71	63.36	75.1	58.19	81.34	71.78	60.1	57.07	66.91	44.83	47.36	37.5	47.81	57.78	52.47	64.28	67.97	53.34	55.19	71.05
ELN	AA	24.1	23	24.2	58.05	20.17	0	41.57	8.9	73.46	0	64.9	29.33	38.69	1.53	77.4	5.92	15.19	44.21	55.46	38.37	36.95	5.3	39.24	65.95	9.4	0	12.86	3.99	11.77	1.89	0	13.11	19.94	22.66	18.46	65.95	22.41	6.39	5.48	10.6	8.24	24.64	43.21	8.04	12.67	66.85	33.75	11.78
GTF2IRD1	AP	2	null	null	53.5	68.19	16.63	27.44	61.22	21.83	17.68	38.39	80.91	27.94	29.81	43.26	48.23	41.39	43.52	61.47	59.66	34.63	39.5	53.14	56.79	43.33	68.48	39.32	64.56	28.79	28.45	64.11	73.28	41.87	37.5	53.65	61.84	38.6	31.85	31.76	64.64	48.5	54.65	67.15	21.83	24.67	26.3	23.85	22.26
TMEM130	AP	3	null	null	100	47.65	33.76	71.82	83.6	100	44.47	100	73.71	51.7	12.8	33.76	32.73	15.59	37.59	43.33	62.35	67.09	43.33	100	66.14	82.1	61.43	80.3	76.81	46.54	59.64	100	53.42	100	47.14	53.02	66.14	58.67	63.41	19.19	NA	28.39	75.36	58.36	73.71	20.96	58.36	59.08	16.22
DNAJB6	AT	11	null	null	36.73	32.62	45.53	47.91	28.32	48.12	46.4	34.82	43.52	44.89	48.26	25.67	36.06	39.14	40.11	33.03	31.44	36.98	43.96	34.75	41.14	41.3	47.4	36.51	25.78	45.89	31.28	41.08	36.86	38.96	31.31	47.22	32.23	51	41.34	56.36	24.7	61.6	28.57	45.58	61.34	49.97	33.76	37.85	48.06
ZNF250	AT	9.2	null	null	30.7	26.48	18.13	28.81	20.31	21.89	17.98	28.44	26.13	23.75	10.57	28.22	25.51	17.5	17.81	43.32	23.14	36.66	38.71	28.47	27.62	23.02	18.75	23.12	33.02	15.42	20	17.08	27.58	16.25	24.41	16.56	32.59	17.45	13.61	19.56	20.51	13.62	27.35	19.51	17.47	18.03	31.72	21.78	21.72
UBAP2	AP	21.1	null	null	17.97	18.25	25.05	14.98	17.72	19.29	17.23	14.17	12.87	20.76	20.85	4.9	8.72	6.81	18.38	8.33	14.14	12.64	10.89	10.74	21.82	13.72	15.36	21.83	36.67	28.89	23.93	18.81	16.78	19.65	19.25	18.71	11.8	28.55	12.75	9.76	28.84	35.15	17.26	16.67	5.16	18.51	6.07	9.07	14.84
ARHGEF39	AP	1	null	null	83.97	75	73.42	76.14	75.86	85.26	79.41	72.82	83.33	71.07	79.81	86.54	63.79	59.71	60.56	74.55	84.33	74.39	75.65	56.79	73.75	72	41.87	58.52	84.78	42.39	20.93	78.46	100	68.18	77.66	73.88	86.18	60.38	31.27	76.19	51.72	23	78.46	75.29	77.05	51	51.85	50	40
VPS13A	AT	69	null	null	18.49	19.96	28.85	17.84	11.52	28.11	29.64	26.88	19.48	29.18	33.26	21.93	24.39	28.24	19.69	13.27	25	20.38	22.07	25.72	33.44	27.92	40.39	29.42	36.26	30.15	39.59	31.75	29.61	32.62	27.87	26.87	23.41	30.88	18.17	29.17	23.52	37.34	29.18	22.82	26.48	23.02	23.2	28.98	31.98
KIF4A	AT	29	null	null	76.98	57.58	73.28	56.61	33.05	45.93	40.81	70.86	52.94	68.83	20.15	44.3	58.46	47.02	37.41	45.25	76.94	47.96	90.67	62.25	43.38	35.37	21.46	28.08	65.33	28.41	15.94	51.81	83.4	27.78	49.36	65.09	47.85	37.39	16.04	59.87	16.8	11.81	67.12	83.66	33.62	40.9	20.7	39.5	41.1
[truncated: 450 more columns]

[truncated: 4 more sheets: Supplementary Table 11, Supplementary Table 12, Supplementary Table 13, Supplementary Table 14]
